# Supplementary material for: Prognostic and Predictive Value of Transcription Factors Panel for Digestive System Carcinoma
Source: Front Oncol. 2021 Oct 21;11:670129. doi: 10.3389/fonc.2021.670129 (PMC8566925; doi:10.3389/fonc.2021.670129)
Supplement: Supplementary file 9 [file Table_1.xlsx]

## Sheet: esophagus cancer
TF	Gene	CHEA	ENCODE	JASPAR	MotifMap	TRANSFAC	TRRUST	Sum
NFIC	A1BG	0	1	0	0	0	0	1
NFIC	A1BG-AS1	0	1	0	0	0	0	1
NFIC	A1CF	0	1	0	0	0	0	1
NFIC	A2M	0	1	0	0	0	0	1
NFIC	AAA1	0	1	0	0	0	0	1
NFIC	AAAS	0	1	0	0	0	0	1
NFIC	AADACL2	0	0	1	0	0	0	1
NFIC	AADACL3	0	0	1	0	0	0	1
NFIC	AADAT	0	1	1	0	0	0	2
NFIC	AAED1	0	0	1	0	0	0	1
NFIC	AAGAB	0	1	0	0	0	0	1
NFIC	AAK1	0	1	0	0	0	0	1
NFIC	AAMDC	0	1	0	0	0	0	1
NFIC	AAMP	0	1	1	0	0	0	2
NFIC	AANAT	0	1	1	0	0	0	2
NFIC	AAR2	0	1	0	0	0	0	1
NFIC	AARS	0	1	1	0	0	0	2
NFIC	AARS2	0	1	1	0	0	0	2
NFIC	AARSD1	0	1	0	0	0	0	1
NFIC	AASDH	0	1	0	0	0	0	1
NFIC	AASDHPPT	0	1	0	0	0	0	1
NFIC	AASS	0	0	1	0	0	0	1
NFIC	AATF	0	1	0	0	0	0	1
NFIC	AATK	0	1	0	0	0	0	1
NFIC	AATK-AS1	0	1	0	0	0	0	1
NFIC	ABAT	0	1	1	0	0	0	2
NFIC	ABCA1	0	1	0	0	0	0	1
NFIC	ABCA10	0	1	0	0	0	0	1
NFIC	ABCA11P	0	1	0	0	0	0	1
NFIC	ABCA12	0	1	0	0	0	0	1
NFIC	ABCA13	0	0	1	0	0	0	1
NFIC	ABCA17P	0	1	1	0	0	0	2
NFIC	ABCA2	0	1	1	0	0	0	2
NFIC	ABCA3	0	1	0	0	0	0	1
NFIC	ABCA5	0	1	0	0	0	0	1
NFIC	ABCA7	0	1	0	0	0	0	1
NFIC	ABCB10	0	1	0	0	0	0	1
NFIC	ABCB11	0	0	1	0	0	0	1
NFIC	ABCB4	0	1	0	0	0	0	1
NFIC	ABCB5	0	0	1	0	0	0	1
NFIC	ABCB6	0	1	0	0	0	0	1
NFIC	ABCB7	0	0	1	0	0	0	1
NFIC	ABCB8	0	1	1	0	0	0	2
NFIC	ABCC1	0	0	1	0	0	0	1
NFIC	ABCC10	0	1	0	0	0	0	1
NFIC	ABCC11	0	1	0	0	0	0	1
NFIC	ABCC13	0	1	0	0	0	0	1
NFIC	ABCC2	0	1	0	0	0	0	1
NFIC	ABCC3	0	1	0	0	0	0	1
NFIC	ABCC4	0	1	0	0	0	0	1
NFIC	ABCC5	0	1	1	0	0	0	2
NFIC	ABCC9	0	0	1	0	0	0	1
NFIC	ABCD2	0	1	0	0	0	0	1
NFIC	ABCD3	0	1	0	0	0	0	1
NFIC	ABCD4	0	1	0	0	0	0	1
NFIC	ABCE1	0	1	0	0	0	0	1
NFIC	ABCF2	0	1	0	0	0	0	1
NFIC	ABCF3	0	1	0	0	0	0	1
NFIC	ABCG1	0	0	1	0	0	0	1
NFIC	ABCG2	0	1	0	0	0	0	1
NFIC	ABCG4	0	1	0	0	0	0	1
NFIC	ABCG5	0	1	0	0	0	0	1
NFIC	ABCG8	0	1	1	0	0	0	2
NFIC	ABHD1	0	1	1	0	0	0	2
NFIC	ABHD10	0	1	0	0	0	0	1
NFIC	ABHD11	0	1	0	0	0	0	1
NFIC	ABHD11-AS1	0	1	0	0	0	0	1
NFIC	ABHD12	0	1	0	0	0	0	1
NFIC	ABHD13	0	1	0	0	0	0	1
NFIC	ABHD14A	0	1	0	0	0	0	1
NFIC	ABHD14A-ACY1	0	1	0	0	0	0	1
NFIC	ABHD14B	0	1	0	0	0	0	1
NFIC	ABHD15	0	1	0	0	0	0	1
NFIC	ABHD17B	0	1	1	0	0	0	2
NFIC	ABHD17C	0	1	0	0	0	0	1
NFIC	ABHD2	0	1	0	0	0	0	1
NFIC	ABHD3	0	1	0	0	0	0	1
NFIC	ABHD4	0	1	0	0	0	0	1
NFIC	ABHD5	0	1	1	0	0	0	2
NFIC	ABHD6	0	1	0	0	0	0	1
NFIC	ABHD8	0	1	1	0	0	0	2
NFIC	ABI1	0	1	0	0	0	0	1
NFIC	ABI2	0	1	0	0	0	0	1
NFIC	ABI3	0	1	1	0	0	0	2
NFIC	ABL1	0	1	1	0	0	0	2
NFIC	ABL2	0	0	1	0	0	0	1
NFIC	ABLIM1	0	1	1	0	0	0	2
NFIC	ABR	0	1	1	0	0	0	2
NFIC	ABRACL	0	1	0	0	0	0	1
NFIC	ABT1	0	1	0	0	0	0	1
NFIC	ABTB1	0	1	0	0	0	0	1
NFIC	ABTB2	0	1	0	0	0	0	1
NFIC	ACAA1	0	1	0	0	0	0	1
NFIC	ACAA2	0	1	0	0	0	0	1
NFIC	ACACA	0	1	1	0	0	0	2
NFIC	ACACB	0	0	1	0	0	0	1
NFIC	ACAD10	0	1	1	0	0	0	2
NFIC	ACAD11	0	1	0	0	0	0	1
NFIC	ACAD8	0	1	0	0	0	0	1
NFIC	ACAD9	0	1	0	0	0	0	1
NFIC	ACADM	0	1	1	0	0	0	2
NFIC	ACADS	0	0	1	0	0	0	1
NFIC	ACADSB	0	1	0	0	0	0	1
NFIC	ACADVL	0	1	0	0	0	0	1
NFIC	ACAP1	0	1	0	0	0	0	1
NFIC	ACAP2	0	1	1	0	0	0	2
NFIC	ACAP3	0	1	0	0	0	0	1
NFIC	ACAT1	0	1	1	0	0	0	2
NFIC	ACAT2	0	1	0	0	0	0	1
NFIC	ACBD3	0	1	0	0	0	0	1
NFIC	ACBD4	0	1	0	0	0	0	1
NFIC	ACBD5	0	1	0	0	0	0	1
NFIC	ACBD6	0	1	0	0	0	0	1
NFIC	ACBD7	0	1	0	0	0	0	1
NFIC	ACCS	0	1	1	0	0	0	2
NFIC	ACD	0	1	0	0	0	0	1
NFIC	ACE2	0	1	0	0	0	0	1
NFIC	ACER2	0	1	0	0	0	0	1
NFIC	ACER3	0	1	0	0	0	0	1
NFIC	ACHE	0	1	0	0	0	0	1
NFIC	ACIN1	0	1	1	0	0	0	2
NFIC	ACKR2	0	0	1	0	0	0	1
NFIC	ACKR3	0	1	0	0	0	0	1
NFIC	ACLY	0	1	1	0	0	0	2
NFIC	ACMSD	0	0	1	0	0	0	1
NFIC	ACN9	0	1	0	0	0	0	1
NFIC	ACO2	0	1	0	0	0	0	1
NFIC	ACOT1	0	1	0	0	0	0	1
NFIC	ACOT11	0	1	0	0	0	0	1
NFIC	ACOT12	0	0	1	0	0	0	1
NFIC	ACOT13	0	1	0	0	0	0	1
NFIC	ACOT2	0	1	1	0	0	0	2
NFIC	ACOT4	0	1	1	0	0	0	2
NFIC	ACOT7	0	1	1	0	0	0	2
NFIC	ACOT8	0	1	0	0	0	0	1
NFIC	ACOT9	0	1	1	0	0	0	2
NFIC	ACOX1	0	1	0	0	0	0	1
NFIC	ACOX2	0	1	0	0	0	0	1
NFIC	ACOX3	0	1	1	0	0	0	2
NFIC	ACP1	0	1	0	0	0	0	1
NFIC	ACP2	0	1	1	0	0	0	2
NFIC	ACP5	0	1	1	0	0	0	2
NFIC	ACP6	0	1	0	0	0	0	1
NFIC	ACPP	0	1	0	0	0	0	1
NFIC	ACRV1	0	0	1	0	0	0	1
NFIC	ACSF2	0	1	0	0	0	0	1
NFIC	ACSF3	0	1	0	0	0	0	1
NFIC	ACSL1	0	1	0	0	0	0	1
NFIC	ACSL3	0	1	0	0	0	0	1
NFIC	ACSL5	0	1	1	0	0	0	2
NFIC	ACSL6	0	0	1	0	0	0	1
NFIC	ACSM1	0	0	1	0	0	0	1
NFIC	ACSM3	0	1	1	0	0	0	2
NFIC	ACSM5	0	1	0	0	0	0	1
NFIC	ACSM6	0	0	1	0	0	0	1
NFIC	ACSS1	0	1	0	0	0	0	1
NFIC	ACSS2	0	1	0	0	0	0	1
NFIC	ACSS3	0	1	0	0	0	0	1
NFIC	ACTA2	0	1	0	0	0	0	1
NFIC	ACTB	0	1	1	0	0	0	2
NFIC	ACTBL2	0	1	0	0	0	0	1
NFIC	ACTG1	0	1	0	0	0	0	1
NFIC	ACTL10	0	1	0	0	0	0	1
NFIC	ACTL6A	0	1	1	0	0	0	2
NFIC	ACTL6B	0	0	1	0	0	0	1
NFIC	ACTL8	0	0	1	0	0	0	1
NFIC	ACTN1	0	1	1	0	0	0	2
NFIC	ACTN2	0	1	0	0	0	0	1
NFIC	ACTN3	0	1	0	0	0	0	1
NFIC	ACTN4	0	1	0	0	0	0	1
NFIC	ACTR1A	0	1	1	0	0	0	2
NFIC	ACTR1B	0	1	1	0	0	0	2
NFIC	ACTR2	0	1	0	0	0	0	1
NFIC	ACTR3	0	1	0	0	0	0	1
NFIC	ACTR3B	0	1	1	0	0	0	2
NFIC	ACTR3C	0	1	0	0	0	0	1
NFIC	ACTR5	0	1	0	0	0	0	1
NFIC	ACTR6	0	1	0	0	0	0	1
NFIC	ACTRT3	0	1	0	0	0	0	1
NFIC	ACVR1	0	1	0	0	0	0	1
NFIC	ACVR1C	0	0	1	0	0	0	1
NFIC	ACVR2A	0	1	0	0	0	0	1
NFIC	ACY1	0	1	0	0	0	0	1
NFIC	ACY3	0	1	0	0	0	0	1
NFIC	ACYP1	0	0	1	0	0	0	1
NFIC	ACYP2	0	1	0	0	0	0	1
NFIC	ADA	0	1	0	0	0	0	1
NFIC	ADAL	0	1	1	0	0	0	2
NFIC	ADAM10	0	1	0	0	0	0	1
NFIC	ADAM15	0	1	0	0	0	0	1
NFIC	ADAM17	0	1	0	0	0	0	1
NFIC	ADAM19	0	1	1	0	0	0	2
NFIC	ADAM22	0	1	0	0	0	0	1
NFIC	ADAM7	0	0	1	0	0	0	1
NFIC	ADAM8	0	1	0	0	0	0	1
NFIC	ADAM9	0	1	0	0	0	0	1
NFIC	ADAMDEC1	0	1	0	0	0	0	1
NFIC	ADAMTS1	0	1	0	0	0	0	1
NFIC	ADAMTS12	0	1	0	0	0	0	1
NFIC	ADAMTS13	0	0	1	0	0	0	1
NFIC	ADAMTS14	0	1	0	0	0	0	1
NFIC	ADAMTS15	0	1	0	0	0	0	1
NFIC	ADAMTS16	0	0	1	0	0	0	1
NFIC	ADAMTS3	0	1	0	0	0	0	1
NFIC	ADAMTS4	0	1	0	0	0	0	1
NFIC	ADAMTS5	0	1	1	0	0	0	2
NFIC	ADAMTS6	0	1	0	0	0	0	1
NFIC	ADAMTS7	0	1	0	0	0	0	1
NFIC	ADAMTS9	0	1	0	0	0	0	1
NFIC	ADAMTS9-AS2	0	1	0	0	0	0	1
NFIC	ADAMTSL1	0	1	0	0	0	0	1
NFIC	ADAMTSL3	0	1	0	0	0	0	1
NFIC	ADAP2	0	1	0	0	0	0	1
NFIC	ADAR	0	1	0	0	0	0	1
NFIC	ADARB1	0	1	0	0	0	0	1
NFIC	ADARB2	0	1	0	0	0	0	1
NFIC	ADAT1	0	1	0	0	0	0	1
NFIC	ADAT2	0	1	0	0	0	0	1
NFIC	ADAT3	0	1	0	0	0	0	1
NFIC	ADCK1	0	1	0	0	0	0	1
NFIC	ADCK2	0	1	1	0	0	0	2
NFIC	ADCK3	0	1	1	0	0	0	2
NFIC	ADCK4	0	1	1	0	0	0	2
NFIC	ADCK5	0	1	0	0	0	0	1
NFIC	ADCY10	0	1	0	0	0	0	1
NFIC	ADCY4	0	1	0	0	0	0	1
NFIC	ADCY5	0	0	1	0	0	0	1
NFIC	ADD1	0	1	1	0	0	0	2
NFIC	ADD3	0	1	0	0	0	0	1
NFIC	ADH1B	0	0	1	0	0	0	1
NFIC	ADH1C	0	0	1	0	0	0	1
NFIC	ADH4	0	1	0	0	0	0	1
NFIC	ADH5	0	1	1	0	0	0	2
NFIC	ADH6	0	1	0	0	0	0	1
NFIC	ADHFE1	0	1	0	0	0	0	1
NFIC	ADI1	0	1	1	0	0	0	2
NFIC	ADIG	0	1	0	0	0	0	1
NFIC	ADIPOR2	0	1	0	0	0	0	1
NFIC	ADK	0	1	1	0	0	0	2
NFIC	ADM	0	1	0	0	0	0	1
NFIC	ADM2	0	1	0	0	0	0	1
NFIC	ADM5	0	1	1	0	0	0	2
NFIC	ADNP	0	1	0	0	0	0	1
NFIC	ADNP2	0	1	1	0	0	0	2
NFIC	ADO	0	1	0	0	0	0	1
NFIC	ADORA1	0	1	0	0	0	0	1
NFIC	ADORA2A	0	1	0	0	0	0	1
NFIC	ADORA2B	0	1	0	0	0	0	1
NFIC	ADORA3	0	1	1	0	0	0	2
NFIC	ADPGK	0	1	0	0	0	0	1
NFIC	ADPRH	0	1	0	0	0	0	1
NFIC	ADPRHL1	0	0	1	0	0	0	1
NFIC	ADPRHL2	0	1	0	0	0	0	1
NFIC	ADPRM	0	1	0	0	0	0	1
NFIC	ADRA2A	0	1	0	0	0	0	1
NFIC	ADRB1	0	1	0	0	0	0	1
NFIC	ADRB2	0	1	0	0	0	0	1
NFIC	ADRB3	0	0	1	0	0	0	1
NFIC	ADRBK1	0	1	0	0	0	0	1
NFIC	ADRBK2	0	1	0	0	0	0	1
NFIC	ADRM1	0	1	0	0	0	0	1
NFIC	ADSL	0	1	0	0	0	0	1
NFIC	ADSS	0	1	0	0	0	0	1
NFIC	ADSSL1	0	1	0	0	0	0	1
NFIC	ADTRP	0	0	1	0	0	0	1
NFIC	AEBP2	0	1	0	0	0	0	1
NFIC	AEN	0	1	1	0	0	0	2
NFIC	AES	0	1	1	0	0	0	2
NFIC	AFAP1	0	1	0	0	0	0	1
NFIC	AFAP1L2	0	1	0	0	0	0	1
NFIC	AFF1	0	1	0	0	0	0	1
NFIC	AFF3	0	1	0	0	0	0	1
NFIC	AFF4	0	1	0	0	0	0	1
NFIC	AFG3L1P	0	1	0	0	0	0	1
NFIC	AFG3L2	0	1	1	0	0	0	2
NFIC	AFM	0	1	0	0	0	0	1
NFIC	AFMID	0	1	0	0	0	0	1
NFIC	AFP	0	1	1	0	0	0	2
NFIC	AFTPH	0	1	0	0	0	0	1
NFIC	AGA	0	1	0	0	0	0	1
NFIC	AGAP1	0	1	0	0	0	0	1
NFIC	AGAP11	0	1	0	0	0	0	1
NFIC	AGAP2	0	0	1	0	0	0	1
NFIC	AGAP3	0	1	0	0	0	0	1
NFIC	AGBL2	0	1	0	0	0	0	1
NFIC	AGBL3	0	1	0	0	0	0	1
NFIC	AGBL5	0	1	0	0	0	0	1
NFIC	AGER	0	1	0	0	0	0	1
NFIC	AGFG1	0	1	1	0	0	0	2
NFIC	AGFG2	0	1	1	0	0	0	2
NFIC	AGGF1	0	1	0	0	0	0	1
NFIC	AGK	0	1	1	0	0	0	2
NFIC	AGL	0	1	0	0	0	0	1
NFIC	AGMAT	0	1	0	0	0	0	1
NFIC	AGMO	0	1	0	0	0	0	1
NFIC	AGO1	0	0	1	0	0	0	1
NFIC	AGO2	0	1	0	0	0	0	1
NFIC	AGO3	0	1	0	0	0	0	1
NFIC	AGPAT1	0	1	1	0	0	0	2
NFIC	AGPAT2	0	1	0	0	0	0	1
NFIC	AGPAT3	0	1	1	0	0	0	2
NFIC	AGPAT4	0	1	0	0	0	0	1
NFIC	AGPAT4-IT1	0	1	0	0	0	0	1
NFIC	AGPAT5	0	1	0	0	0	0	1
NFIC	AGPAT9	0	1	0	0	0	0	1
NFIC	AGPS	0	1	0	0	0	0	1
NFIC	AGR2	0	1	0	0	0	0	1
NFIC	AGRN	0	1	0	0	0	0	1
NFIC	AGT	0	1	0	0	0	0	1
NFIC	AGTPBP1	0	1	0	0	0	0	1
NFIC	AGTRAP	0	1	1	0	0	0	2
NFIC	AGXT	0	1	1	0	0	0	2
NFIC	AGXT2	0	1	0	0	0	0	1
NFIC	AHCTF1	0	1	0	0	0	0	1
NFIC	AHCY	0	1	0	0	0	0	1
NFIC	AHCYL1	0	1	0	0	0	0	1
NFIC	AHCYL2	0	1	0	0	0	0	1
NFIC	AHDC1	0	1	0	0	0	0	1
NFIC	AHI1	0	1	0	0	0	0	1
NFIC	AHNAK	0	1	0	0	0	0	1
NFIC	AHNAK2	0	1	0	0	0	0	1
NFIC	AHR	0	1	0	0	0	0	1
NFIC	AHSA1	0	1	0	0	0	0	1
NFIC	AHSA2	0	1	0	0	0	0	1
NFIC	AHSG	0	1	1	0	0	0	2
NFIC	AICDA	0	1	0	0	0	0	1
NFIC	AIDA	0	1	0	0	0	0	1
NFIC	AIFM2	0	1	0	0	0	0	1
NFIC	AIFM3	0	1	0	0	0	0	1
NFIC	AIG1	0	1	1	0	0	0	2
NFIC	AIM1	0	1	0	0	0	0	1
NFIC	AIM1L	0	1	1	0	0	0	2
NFIC	AIM2	0	1	0	0	0	0	1
NFIC	AIMP1	0	1	0	0	0	0	1
NFIC	AIMP2	0	1	0	0	0	0	1
NFIC	AIP	0	1	0	0	0	0	1
NFIC	AIPL1	0	0	1	0	0	0	1
NFIC	AJUBA	0	1	1	0	0	0	2
NFIC	AK1	0	1	0	0	0	0	1
NFIC	AK2	0	1	1	0	0	0	2
NFIC	AK3	0	1	1	0	0	0	2
NFIC	AK4	0	1	1	0	0	0	2
NFIC	AK5	0	1	0	0	0	0	1
NFIC	AK7	0	1	0	0	0	0	1
NFIC	AK8	0	1	0	0	0	0	1
NFIC	AK9	0	1	0	0	0	0	1
NFIC	AKAP1	0	1	0	0	0	0	1
NFIC	AKAP10	0	1	0	0	0	0	1
NFIC	AKAP11	0	1	0	0	0	0	1
NFIC	AKAP13	0	1	0	0	0	0	1
NFIC	AKAP17A	0	1	0	0	0	0	1
NFIC	AKAP2	0	1	1	0	0	0	2
NFIC	AKAP7	0	1	0	0	0	0	1
NFIC	AKAP8	0	1	0	0	0	0	1
NFIC	AKAP8L	0	1	0	0	0	0	1
NFIC	AKAP9	0	1	0	0	0	0	1
NFIC	AKIP1	0	1	0	0	0	0	1
NFIC	AKIRIN1	0	1	1	0	0	0	2
NFIC	AKIRIN2	0	1	0	0	0	0	1
NFIC	AKR1A1	0	1	0	0	0	0	1
NFIC	AKR1B1	0	1	0	0	0	0	1
NFIC	AKR1B10	0	1	0	0	0	0	1
NFIC	AKR1B15	0	1	0	0	0	0	1
NFIC	AKR1C3	0	1	0	0	0	0	1
NFIC	AKR1C4	0	1	1	0	0	0	2
NFIC	AKR1E2	0	0	1	0	0	0	1
NFIC	AKT1S1	0	1	0	0	0	0	1
NFIC	AKT2	0	1	0	0	0	0	1
NFIC	AKTIP	0	1	0	0	0	0	1
NFIC	ALAD	0	1	1	0	0	0	2
NFIC	ALAS1	0	1	0	0	0	1	2
NFIC	ALB	0	1	0	0	0	0	1
NFIC	ALCAM	0	1	0	0	0	0	1
NFIC	ALDH16A1	0	1	0	0	0	0	1
NFIC	ALDH18A1	0	1	0	0	0	0	1
NFIC	ALDH1B1	0	1	0	0	0	0	1
NFIC	ALDH1L1	0	1	0	0	0	0	1
NFIC	ALDH2	0	1	0	0	0	0	1
NFIC	ALDH3A1	0	1	1	0	0	0	2
NFIC	ALDH3A2	0	1	0	0	0	0	1
NFIC	ALDH3B1	0	1	1	0	0	0	2
NFIC	ALDH4A1	0	1	1	0	0	0	2
NFIC	ALDH5A1	0	1	0	0	0	0	1
NFIC	ALDH6A1	0	1	1	0	0	0	2
NFIC	ALDH7A1	0	1	0	0	0	0	1
NFIC	ALDH8A1	0	0	1	0	0	0	1
NFIC	ALDH9A1	0	1	0	0	0	0	1
NFIC	ALDOA	0	1	1	0	0	0	2
NFIC	ALDOC	0	1	1	0	0	0	2
NFIC	ALG1	0	1	0	0	0	0	1
NFIC	ALG10	0	1	0	0	0	0	1
NFIC	ALG10B	0	1	0	0	0	0	1
NFIC	ALG11	0	1	1	0	0	0	2
NFIC	ALG12	0	1	0	0	0	0	1
NFIC	ALG13	0	1	0	0	0	0	1
NFIC	ALG14	0	1	0	0	0	0	1
NFIC	ALG1L	0	1	0	0	0	0	1
NFIC	ALG2	0	1	0	0	0	0	1
NFIC	ALG3	0	1	0	0	0	0	1
NFIC	ALG5	0	1	0	0	0	0	1
NFIC	ALG6	0	1	0	0	0	0	1
NFIC	ALG8	0	1	0	0	0	0	1
NFIC	ALG9	0	1	0	0	0	0	1
NFIC	ALKBH1	0	1	0	0	0	0	1
NFIC	ALKBH2	0	1	0	0	0	0	1
NFIC	ALKBH3	0	1	0	0	0	0	1
NFIC	ALKBH4	0	1	0	0	0	0	1
NFIC	ALKBH5	0	1	1	0	0	0	2
NFIC	ALKBH6	0	1	1	0	0	0	2
NFIC	ALKBH7	0	1	0	0	0	0	1
NFIC	ALKBH8	0	1	0	0	0	0	1
NFIC	ALLC	0	1	0	0	0	0	1
NFIC	ALMS1	0	1	0	0	0	0	1
NFIC	ALOX12P2	0	1	0	0	0	0	1
NFIC	ALOX15B	0	1	0	0	0	0	1
NFIC	ALOX5	0	1	0	0	0	0	1
NFIC	ALOX5AP	0	0	1	0	0	0	1
NFIC	ALOXE3	0	1	0	0	0	0	1
NFIC	ALPK1	0	1	0	0	0	0	1
NFIC	ALPK3	0	0	1	0	0	0	1
NFIC	ALS2	0	1	0	0	0	0	1
NFIC	ALS2CL	0	1	1	0	0	0	2
NFIC	ALS2CR12	0	1	1	0	0	0	2
NFIC	ALYREF	0	1	1	0	0	0	2
NFIC	AMACR	0	1	0	0	0	0	1
NFIC	AMBN	0	0	1	0	0	0	1
NFIC	AMBP	0	1	0	0	0	0	1
NFIC	AMD1	0	1	1	0	0	0	2
NFIC	AMDHD1	0	1	1	0	0	0	2
NFIC	AMDHD2	0	1	0	0	0	0	1
NFIC	AMELX	0	0	1	0	0	0	1
NFIC	AMER1	0	1	0	0	0	0	1
NFIC	AMH	0	1	0	0	0	0	1
NFIC	AMICA1	0	1	1	0	0	0	2
NFIC	AMIGO1	0	1	0	0	0	0	1
NFIC	AMIGO2	0	1	0	0	0	0	1
NFIC	AMIGO3	0	1	1	0	0	0	2
NFIC	AMMECR1L	0	1	1	0	0	0	2
NFIC	AMN	0	1	0	0	0	0	1
NFIC	AMN1	0	1	0	0	0	0	1
NFIC	AMOTL1	0	1	1	0	0	0	2
NFIC	AMOTL2	0	1	0	0	0	0	1
NFIC	AMPD2	0	1	0	0	0	0	1
NFIC	AMPD3	0	0	1	0	0	0	1
NFIC	AMPH	0	1	0	0	0	0	1
NFIC	AMT	0	1	0	0	0	0	1
NFIC	AMTN	0	0	1	0	0	0	1
NFIC	AMZ1	0	0	1	0	0	0	1
NFIC	AMZ2	0	1	0	0	0	0	1
NFIC	AMZ2P1	0	1	0	0	0	0	1
NFIC	ANAPC1	0	1	0	0	0	0	1
NFIC	ANAPC10	0	1	0	0	0	0	1
NFIC	ANAPC11	0	1	0	0	0	0	1
NFIC	ANAPC13	0	1	0	0	0	0	1
NFIC	ANAPC15	0	1	1	0	0	0	2
NFIC	ANAPC16	0	1	0	0	0	0	1
NFIC	ANAPC2	0	1	0	0	0	0	1
NFIC	ANAPC4	0	1	0	0	0	0	1
NFIC	ANAPC5	0	1	0	0	0	0	1
NFIC	ANAPC7	0	1	0	0	0	0	1
NFIC	ANG	0	1	0	0	0	0	1
NFIC	ANGEL1	0	1	0	0	0	0	1
NFIC	ANGEL2	0	1	0	0	0	0	1
NFIC	ANGPTL1	0	1	0	0	0	0	1
NFIC	ANGPTL2	0	1	0	0	0	0	1
NFIC	ANGPTL4	0	1	0	0	0	0	1
NFIC	ANGPTL6	0	1	0	0	0	0	1
NFIC	ANK2	0	1	0	0	0	0	1
NFIC	ANKAR	0	1	0	0	0	0	1
NFIC	ANKEF1	0	0	1	0	0	0	1
NFIC	ANKFY1	0	1	0	0	0	0	1
NFIC	ANKHD1	0	1	1	0	0	0	2
NFIC	ANKHD1-EIF4EBP3	0	1	1	0	0	0	2
NFIC	ANKIB1	0	1	0	0	0	0	1
NFIC	ANKLE1	0	1	0	0	0	0	1
NFIC	ANKLE2	0	1	0	0	0	0	1
NFIC	ANKMY1	0	0	1	0	0	0	1
NFIC	ANKMY2	0	1	0	0	0	0	1
NFIC	ANKRA2	0	1	1	0	0	0	2
NFIC	ANKRD1	0	1	0	0	0	0	1
NFIC	ANKRD10	0	1	0	0	0	0	1
NFIC	ANKRD11	0	1	1	0	0	0	2
NFIC	ANKRD12	0	1	0	0	0	0	1
NFIC	ANKRD13A	0	1	0	0	0	0	1
NFIC	ANKRD13B	0	1	1	0	0	0	2
NFIC	ANKRD13C	0	1	0	0	0	0	1
NFIC	ANKRD13D	0	1	0	0	0	0	1
NFIC	ANKRD16	0	1	0	0	0	0	1
NFIC	ANKRD17	0	1	0	0	0	0	1
NFIC	ANKRD18A	0	1	0	0	0	0	1
NFIC	ANKRD18DP	0	1	0	0	0	0	1
NFIC	ANKRD19P	0	1	1	0	0	0	2
NFIC	ANKRD2	0	1	0	0	0	0	1
NFIC	ANKRD22	0	1	1	0	0	0	2
NFIC	ANKRD24	0	1	0	0	0	0	1
NFIC	ANKRD26	0	1	0	0	0	0	1
NFIC	ANKRD27	0	1	0	0	0	0	1
NFIC	ANKRD28	0	1	1	0	0	0	2
NFIC	ANKRD31	0	1	0	0	0	0	1
NFIC	ANKRD32	0	1	1	0	0	0	2
NFIC	ANKRD33B	0	1	0	0	0	0	1
NFIC	ANKRD34A	0	1	1	0	0	0	2
NFIC	ANKRD36	0	1	0	0	0	0	1
NFIC	ANKRD36B	0	1	0	0	0	0	1
NFIC	ANKRD37	0	1	0	0	0	0	1
NFIC	ANKRD39	0	1	0	0	0	0	1
NFIC	ANKRD40	0	1	0	0	0	0	1
NFIC	ANKRD42	0	1	0	0	0	0	1
NFIC	ANKRD45	0	0	1	0	0	0	1
NFIC	ANKRD46	0	1	0	0	0	0	1
NFIC	ANKRD49	0	1	1	0	0	0	2
NFIC	ANKRD50	0	1	0	0	0	0	1
NFIC	ANKRD52	0	1	0	0	0	0	1
NFIC	ANKRD54	0	1	0	0	0	0	1
NFIC	ANKRD55	0	0	1	0	0	0	1
NFIC	ANKRD63	0	1	0	0	0	0	1
NFIC	ANKRD65	0	1	0	0	0	0	1
NFIC	ANKRD9	0	1	0	0	0	0	1
NFIC	ANKS1A	0	1	0	0	0	0	1
NFIC	ANKS3	0	1	0	0	0	0	1
NFIC	ANKS4B	0	1	0	0	0	0	1
NFIC	ANKS6	0	0	1	0	0	0	1
NFIC	ANKZF1	0	1	0	0	0	0	1
NFIC	ANLN	0	1	0	0	0	0	1
NFIC	ANO1	0	1	0	0	0	0	1
NFIC	ANO4	0	0	1	0	0	0	1
NFIC	ANO5	0	1	0	0	0	0	1
NFIC	ANO6	0	1	1	0	0	0	2
NFIC	ANO8	0	1	1	0	0	0	2
NFIC	ANP32A	0	1	1	0	0	0	2
NFIC	ANP32B	0	1	0	0	0	0	1
NFIC	ANP32E	0	1	0	0	0	0	1
NFIC	ANPEP	0	1	0	0	0	0	1
NFIC	ANTXR1	0	0	1	0	0	0	1
NFIC	ANTXR2	0	1	0	0	0	0	1
NFIC	ANTXRL	0	1	0	0	0	0	1
NFIC	ANXA1	0	1	1	0	0	0	2
NFIC	ANXA11	0	1	0	0	0	0	1
NFIC	ANXA2	0	1	0	0	0	0	1
NFIC	ANXA2R	0	1	0	0	0	0	1
NFIC	ANXA3	0	1	0	0	0	0	1
NFIC	ANXA4	0	1	0	0	0	0	1
NFIC	ANXA5	0	1	0	0	0	0	1
NFIC	ANXA6	0	1	0	0	0	0	1
NFIC	ANXA7	0	1	0	0	0	0	1
NFIC	ANXA9	0	1	0	0	0	0	1
NFIC	AOC2	0	1	1	0	0	0	2
NFIC	AOC3	0	1	0	0	0	0	1
NFIC	AOC4P	0	1	0	0	0	0	1
NFIC	AOX1	0	1	0	0	0	0	1
NFIC	AP1AR	0	1	0	0	0	0	1
NFIC	AP1B1	0	1	0	0	0	0	1
NFIC	AP1G1	0	1	0	0	0	0	1
NFIC	AP1G2	0	1	0	0	0	0	1
NFIC	AP1M1	0	1	1	0	0	0	2
NFIC	AP1S1	0	0	1	0	0	0	1
NFIC	AP1S2	0	1	0	0	0	0	1
NFIC	AP1S3	0	1	0	0	0	0	1
NFIC	AP2A1	0	1	1	0	0	0	2
NFIC	AP2B1	0	1	0	0	0	0	1
NFIC	AP2M1	0	1	0	0	0	0	1
NFIC	AP2S1	0	1	0	0	0	0	1
NFIC	AP3B1	0	1	0	0	0	0	1
NFIC	AP3B2	0	1	0	0	0	0	1
NFIC	AP3M1	0	1	0	0	0	0	1
NFIC	AP3M2	0	1	1	0	0	0	2
NFIC	AP3S1	0	1	0	0	0	0	1
NFIC	AP3S2	0	1	0	0	0	0	1
NFIC	AP4B1	0	1	1	0	0	0	2
NFIC	AP4E1	0	1	0	0	0	0	1
NFIC	AP4M1	0	1	1	0	0	0	2
NFIC	AP4S1	0	1	0	0	0	0	1
NFIC	AP5M1	0	1	0	0	0	0	1
NFIC	AP5S1	0	1	0	0	0	0	1
NFIC	AP5Z1	0	1	0	0	0	0	1
NFIC	APAF1	0	1	0	0	0	0	1
NFIC	APBA2	0	1	0	0	0	0	1
NFIC	APBA3	0	1	0	0	0	0	1
NFIC	APBB1	0	0	1	0	0	0	1
NFIC	APBB1IP	0	1	0	0	0	0	1
NFIC	APBB2	0	1	1	0	0	0	2
NFIC	APBB3	0	1	0	0	0	0	1
NFIC	APC	0	1	0	0	0	0	1
NFIC	APCDD1L	0	0	1	0	0	0	1
NFIC	APEH	0	1	1	0	0	0	2
NFIC	APEX1	0	1	0	0	0	0	1
NFIC	APH1A	0	1	0	0	0	0	1
NFIC	API5	0	1	0	0	0	0	1
NFIC	APIP	0	1	0	0	0	0	1
NFIC	APITD1	0	1	0	0	0	0	1
NFIC	APITD1-CORT	0	1	0	0	0	0	1
NFIC	APLF	0	1	0	0	0	0	1
NFIC	APLN	0	1	0	0	0	0	1
NFIC	APLNR	0	0	1	0	0	0	1
NFIC	APLP2	0	1	0	0	0	0	1
NFIC	APMAP	0	1	0	0	0	0	1
NFIC	APOA1	0	1	0	0	0	0	1
NFIC	APOA1BP	0	1	0	0	0	0	1
NFIC	APOA2	0	1	0	0	0	0	1
NFIC	APOA5	0	1	1	0	0	0	2
NFIC	APOB	0	1	0	0	0	0	1
NFIC	APOBEC3B	0	1	0	0	0	0	1
NFIC	APOBEC3C	0	1	0	0	0	0	1
NFIC	APOBEC3D	0	1	0	0	0	0	1
NFIC	APOBEC3F	0	1	0	0	0	0	1
NFIC	APOBEC3G	0	1	0	0	0	0	1
NFIC	APOBEC3H	0	1	0	0	0	0	1
NFIC	APOBEC4	0	1	0	0	0	0	1
NFIC	APOBR	0	1	0	0	0	0	1
NFIC	APOC1	0	1	0	0	0	0	1
NFIC	APOC1P1	0	1	0	0	0	0	1
NFIC	APOC2	0	1	1	0	0	0	2
NFIC	APOC3	0	1	0	0	0	0	1
NFIC	APOE	0	1	0	0	0	0	1
NFIC	APOF	0	1	0	0	0	0	1
NFIC	APOH	0	1	0	0	0	0	1
NFIC	APOL1	0	1	0	0	0	0	1
NFIC	APOL2	0	1	1	0	0	0	2
NFIC	APOL4	0	1	0	0	0	0	1
NFIC	APOL6	0	1	0	0	0	0	1
NFIC	APOLD1	0	1	1	0	0	0	2
NFIC	APOM	0	1	1	0	0	0	2
NFIC	APOO	0	1	0	0	0	0	1
NFIC	APOOL	0	1	0	0	0	0	1
NFIC	APOPT1	0	1	0	0	0	0	1
NFIC	APP	0	1	1	0	0	0	2
NFIC	APPBP2	0	1	1	0	0	0	2
NFIC	APPL1	0	1	0	0	0	0	1
NFIC	APPL2	0	1	0	0	0	0	1
NFIC	APRT	0	1	0	0	0	0	1
NFIC	APTX	0	1	1	0	0	0	2
NFIC	AQP11	0	1	0	0	0	0	1
NFIC	AQP2	0	0	1	0	0	0	1
NFIC	AQP3	0	1	0	0	0	0	1
NFIC	AQP4	0	0	1	0	0	0	1
NFIC	AQP4-AS1	0	1	0	0	0	0	1
NFIC	AQP5	0	1	1	0	0	0	2
NFIC	AQP6	0	1	0	0	0	0	1
NFIC	AQP8	0	0	1	0	0	0	1
NFIC	AQR	0	1	0	0	0	0	1
NFIC	ARAP1	0	1	0	0	0	0	1
NFIC	ARAP2	0	1	0	0	0	0	1
NFIC	ARAP3	0	1	1	0	0	0	2
NFIC	ARC	0	1	0	0	0	0	1
NFIC	ARCN1	0	1	0	0	0	0	1
NFIC	AREL1	0	1	0	0	0	0	1
NFIC	ARF1	0	1	0	0	0	0	1
NFIC	ARF3	0	1	0	0	0	0	1
NFIC	ARF4	0	1	0	0	0	0	1
NFIC	ARF5	0	1	0	0	0	0	1
NFIC	ARF6	0	1	0	0	0	0	1
NFIC	ARFGAP1	0	1	0	0	0	0	1
NFIC	ARFGAP2	0	1	1	0	0	0	2
NFIC	ARFGAP3	0	1	0	0	0	0	1
NFIC	ARFGEF1	0	1	0	0	0	0	1
NFIC	ARFGEF2	0	1	0	0	0	0	1
NFIC	ARFIP1	0	1	0	0	0	0	1
NFIC	ARFIP2	0	1	0	0	0	0	1
NFIC	ARFRP1	0	1	0	0	0	0	1
NFIC	ARG1	0	1	1	0	0	0	2
NFIC	ARG2	0	1	0	0	0	0	1
NFIC	ARHGAP1	0	1	0	0	0	0	1
NFIC	ARHGAP10	0	1	0	0	0	0	1
NFIC	ARHGAP11A	0	1	0	0	0	0	1
NFIC	ARHGAP11B	0	1	0	0	0	0	1
NFIC	ARHGAP12	0	1	1	0	0	0	2
NFIC	ARHGAP15	0	1	0	0	0	0	1
NFIC	ARHGAP17	0	1	0	0	0	0	1
NFIC	ARHGAP18	0	1	1	0	0	0	2
NFIC	ARHGAP19	0	1	0	0	0	0	1
NFIC	ARHGAP19-SLIT1	0	1	0	0	0	0	1
NFIC	ARHGAP21	0	1	1	0	0	0	2
NFIC	ARHGAP22	0	1	0	0	0	0	1
NFIC	ARHGAP23	0	1	1	0	0	0	2
NFIC	ARHGAP24	0	1	1	0	0	0	2
NFIC	ARHGAP25	0	1	0	0	0	0	1
NFIC	ARHGAP26	0	0	1	0	0	0	1
NFIC	ARHGAP27	0	1	0	0	0	0	1
NFIC	ARHGAP29	0	1	0	0	0	0	1
NFIC	ARHGAP30	0	1	0	0	0	0	1
NFIC	ARHGAP31	0	1	0	0	0	0	1
NFIC	ARHGAP32	0	0	1	0	0	0	1
NFIC	ARHGAP33	0	0	1	0	0	0	1
NFIC	ARHGAP4	0	1	0	0	0	0	1
NFIC	ARHGAP40	0	0	1	0	0	0	1
NFIC	ARHGAP42	0	1	0	0	0	0	1
NFIC	ARHGAP5	0	1	1	0	0	0	2
NFIC	ARHGAP5-AS1	0	1	0	0	0	0	1
NFIC	ARHGAP6	0	0	1	0	0	0	1
NFIC	ARHGAP8	0	1	1	0	0	0	2
NFIC	ARHGAP9	0	1	0	0	0	0	1
NFIC	ARHGDIA	0	1	0	0	0	0	1
NFIC	ARHGDIB	0	1	0	0	0	0	1
NFIC	ARHGDIG	0	0	1	0	0	0	1
NFIC	ARHGEF1	0	1	0	0	0	0	1
NFIC	ARHGEF10	0	1	1	0	0	0	2
NFIC	ARHGEF11	0	0	1	0	0	0	1
NFIC	ARHGEF12	0	1	0	0	0	0	1
NFIC	ARHGEF16	0	1	0	0	0	0	1
NFIC	ARHGEF17	0	1	0	0	0	0	1
NFIC	ARHGEF18	0	0	1	0	0	0	1
NFIC	ARHGEF19	0	1	1	0	0	0	2
NFIC	ARHGEF2	0	1	1	0	0	0	2
NFIC	ARHGEF25	0	0	1	0	0	0	1
NFIC	ARHGEF28	0	1	1	0	0	0	2
NFIC	ARHGEF3	0	1	1	0	0	0	2
NFIC	ARHGEF35	0	1	1	0	0	0	2
NFIC	ARHGEF37	0	1	0	0	0	0	1
NFIC	ARHGEF39	0	1	0	0	0	0	1
NFIC	ARHGEF4	0	0	1	0	0	0	1
NFIC	ARHGEF40	0	1	0	0	0	0	1
NFIC	ARHGEF5	0	1	1	0	0	0	2
NFIC	ARID1A	0	1	1	0	0	0	2
NFIC	ARID1B	0	1	0	0	0	0	1
NFIC	ARID2	0	1	0	0	0	0	1
NFIC	ARID3A	0	1	0	0	0	0	1
NFIC	ARID3B	0	1	0	0	0	0	1
NFIC	ARID3C	0	0	1	0	0	0	1
NFIC	ARID4A	0	1	1	0	0	0	2
NFIC	ARID4B	0	1	0	0	0	0	1
NFIC	ARID5A	0	1	0	0	0	0	1
NFIC	ARID5B	0	1	0	0	0	0	1
NFIC	ARIH1	0	1	0	0	0	0	1
NFIC	ARIH2	0	1	0	0	0	0	1
NFIC	ARIH2OS	0	1	0	0	0	0	1
NFIC	ARL1	0	1	0	0	0	0	1
NFIC	ARL11	0	1	0	0	0	0	1
NFIC	ARL13B	0	0	1	0	0	0	1
NFIC	ARL14EP	0	1	0	0	0	0	1
NFIC	ARL15	0	1	0	0	0	0	1
NFIC	ARL16	0	1	0	0	0	0	1
NFIC	ARL17A	0	1	0	0	0	0	1
NFIC	ARL17B	0	0	1	0	0	0	1
NFIC	ARL2	0	1	0	0	0	0	1
NFIC	ARL2BP	0	1	0	0	0	0	1
NFIC	ARL2-SNX15	0	1	0	0	0	0	1
NFIC	ARL3	0	1	0	0	0	0	1
NFIC	ARL4A	0	1	0	0	0	0	1
NFIC	ARL4D	0	1	0	0	0	0	1
NFIC	ARL5A	0	1	1	0	0	0	2
NFIC	ARL5B	0	1	0	0	0	0	1
NFIC	ARL6	0	1	0	0	0	0	1
NFIC	ARL6IP1	0	1	1	0	0	0	2
NFIC	ARL6IP4	0	1	0	0	0	0	1
NFIC	ARL6IP5	0	1	1	0	0	0	2
NFIC	ARL6IP6	0	1	1	0	0	0	2
NFIC	ARL8A	0	1	0	0	0	0	1
NFIC	ARL8B	0	1	0	0	0	0	1
NFIC	ARMC1	0	1	0	0	0	0	1
NFIC	ARMC10	0	1	0	0	0	0	1
NFIC	ARMC2	0	1	1	0	0	0	2
NFIC	ARMC5	0	1	0	0	0	0	1
NFIC	ARMC6	0	1	0	0	0	0	1
NFIC	ARMC7	0	1	0	0	0	0	1
NFIC	ARMC8	0	1	0	0	0	0	1
NFIC	ARMC9	0	1	0	0	0	0	1
NFIC	ARMCX3	0	1	0	0	0	0	1
NFIC	ARMCX5	0	1	1	0	0	0	2
NFIC	ARMCX5-GPRASP2	0	1	0	0	0	0	1
NFIC	ARNT	0	1	1	0	0	0	2
NFIC	ARNTL	0	0	1	0	0	0	1
NFIC	ARNTL2	0	1	1	0	0	0	2
NFIC	ARPC1A	0	1	1	0	0	0	2
NFIC	ARPC1B	0	1	0	0	0	0	1
NFIC	ARPC2	0	1	1	0	0	0	2
NFIC	ARPC3	0	1	1	0	0	0	2
NFIC	ARPC4	0	1	0	0	0	0	1
NFIC	ARPC4-TTLL3	0	1	0	0	0	0	1
NFIC	ARPC5	0	1	1	0	0	0	2
NFIC	ARPC5L	0	1	0	0	0	0	1
NFIC	ARPP19	0	1	0	0	0	0	1
NFIC	ARR3	0	0	1	0	0	0	1
NFIC	ARRB1	0	1	0	0	0	0	1
NFIC	ARRB2	0	1	1	0	0	0	2
NFIC	ARRDC1	0	1	0	0	0	0	1
NFIC	ARRDC1-AS1	0	1	0	0	0	0	1
NFIC	ARRDC2	0	1	0	0	0	0	1
NFIC	ARRDC3	0	1	0	0	0	0	1
NFIC	ARRDC4	0	1	1	0	0	0	2
NFIC	ARSB	0	1	0	0	0	0	1
NFIC	ARSD	0	1	1	0	0	0	2
NFIC	ARSF	0	1	1	0	0	0	2
NFIC	ARSG	0	1	0	0	0	0	1
NFIC	ARSJ	0	1	0	0	0	0	1
NFIC	ARSK	0	1	0	0	0	0	1
NFIC	ART3	0	1	0	0	0	0	1
NFIC	ART4	0	1	0	0	0	0	1
NFIC	ARTN	0	1	1	0	0	0	2
NFIC	ARV1	0	1	1	0	0	0	2
NFIC	ARVCF	0	0	1	0	0	0	1
NFIC	ARX	0	0	1	0	0	0	1
NFIC	AS3MT	0	1	0	0	0	0	1
NFIC	ASAH1	0	1	0	0	0	0	1
NFIC	ASAH2	0	1	0	0	0	0	1
NFIC	ASAH2B	0	1	0	0	0	0	1
NFIC	ASAP1	0	1	0	0	0	0	1
NFIC	ASAP2	0	1	0	0	0	0	1
NFIC	ASB1	0	1	0	0	0	0	1
NFIC	ASB13	0	1	0	0	0	0	1
NFIC	ASB16	0	0	1	0	0	0	1
NFIC	ASB16-AS1	0	1	0	0	0	0	1
NFIC	ASB2	0	1	1	0	0	0	2
NFIC	ASB3	0	1	0	0	0	0	1
NFIC	ASB4	0	0	1	0	0	0	1
NFIC	ASB5	0	1	0	0	0	0	1
NFIC	ASB6	0	1	0	0	0	0	1
NFIC	ASB7	0	1	0	0	0	0	1
NFIC	ASB8	0	1	0	0	0	0	1
NFIC	ASB9	0	1	0	0	0	0	1
NFIC	ASCC1	0	1	0	0	0	0	1
NFIC	ASCC2	0	1	0	0	0	0	1
NFIC	ASCC3	0	1	0	0	0	0	1
NFIC	ASCL1	0	1	0	0	0	0	1
NFIC	ASCL2	0	0	1	0	0	0	1
NFIC	ASCL3	0	0	1	0	0	0	1
NFIC	ASCL4	0	0	1	0	0	0	1
NFIC	ASF1A	0	1	0	0	0	0	1
NFIC	ASF1B	0	1	1	0	0	0	2
NFIC	ASGR1	0	1	0	0	0	0	1
NFIC	ASGR2	0	1	0	0	0	0	1
NFIC	ASH1L	0	1	0	0	0	0	1
NFIC	ASH2L	0	1	0	0	0	0	1
NFIC	ASIC1	0	1	0	0	0	0	1
NFIC	ASIC2	0	0	1	0	0	0	1
NFIC	ASIC3	0	1	0	0	0	0	1
NFIC	ASL	0	1	1	0	0	0	2
NFIC	ASNA1	0	1	1	0	0	0	2
NFIC	ASNS	0	1	0	0	0	0	1
NFIC	ASNSD1	0	1	0	0	0	0	1
NFIC	ASPA	0	1	0	0	0	0	1
NFIC	ASPDH	0	0	1	0	0	0	1
NFIC	ASPH	0	1	1	0	0	0	2
NFIC	ASPHD1	0	1	0	0	0	0	1
NFIC	ASPHD2	0	1	0	0	0	0	1
NFIC	ASPM	0	1	0	0	0	0	1
NFIC	ASPN	0	1	0	0	0	0	1
NFIC	ASPRV1	0	0	1	0	0	0	1
NFIC	ASPSCR1	0	1	0	0	0	0	1
NFIC	ASS1	0	1	0	0	0	0	1
NFIC	ASTE1	0	1	0	0	0	0	1
NFIC	ASTL	0	1	0	0	0	0	1
NFIC	ASTN1	0	0	1	0	0	0	1
NFIC	ASUN	0	1	0	0	0	0	1
NFIC	ASXL1	0	1	1	0	0	0	2
NFIC	ASXL2	0	1	0	0	0	0	1
NFIC	ASZ1	0	0	1	0	0	0	1
NFIC	ATAD1	0	1	0	0	0	0	1
NFIC	ATAD2	0	1	0	0	0	0	1
NFIC	ATAD2B	0	1	0	0	0	0	1
NFIC	ATAD3A	0	1	0	0	0	0	1
NFIC	ATAD3B	0	1	0	0	0	0	1
NFIC	ATAD5	0	1	0	0	0	0	1
NFIC	ATE1	0	1	0	0	0	0	1
NFIC	ATF1	0	1	1	0	0	0	2
NFIC	ATF2	0	1	0	0	0	0	1
NFIC	ATF3	0	1	1	0	0	0	2
NFIC	ATF4	0	1	0	0	0	0	1
NFIC	ATF5	0	1	0	0	0	0	1
NFIC	ATF6	0	1	0	0	0	0	1
NFIC	ATF6B	0	1	0	0	0	0	1
NFIC	ATF7	0	1	1	0	0	0	2
NFIC	ATF7IP	0	1	0	0	0	0	1
NFIC	ATF7IP2	0	1	1	0	0	0	2
NFIC	ATG10	0	1	0	0	0	0	1
NFIC	ATG101	0	1	0	0	0	0	1
NFIC	ATG12	0	1	0	0	0	0	1
NFIC	ATG13	0	1	1	0	0	0	2
NFIC	ATG14	0	1	1	0	0	0	2
NFIC	ATG16L1	0	1	1	0	0	0	2
NFIC	ATG16L2	0	1	0	0	0	0	1
NFIC	ATG2A	0	1	0	0	0	0	1
NFIC	ATG2B	0	1	0	0	0	0	1
NFIC	ATG3	0	1	0	0	0	0	1
NFIC	ATG4B	0	1	0	0	0	0	1
NFIC	ATG4C	0	1	0	0	0	0	1
NFIC	ATG4D	0	1	1	0	0	0	2
NFIC	ATG5	0	1	0	0	0	0	1
NFIC	ATG9A	0	1	0	0	0	0	1
NFIC	ATIC	0	1	0	0	0	0	1
NFIC	ATL1	0	1	0	0	0	0	1
NFIC	ATL2	0	1	0	0	0	0	1
NFIC	ATL3	0	1	0	0	0	0	1
NFIC	ATM	0	1	0	0	0	0	1
NFIC	ATMIN	0	1	0	0	0	0	1
NFIC	ATN1	0	1	1	0	0	0	2
NFIC	ATOH1	0	1	0	0	0	0	1
NFIC	ATOX1	0	1	0	0	0	0	1
NFIC	ATP10D	0	1	0	0	0	0	1
NFIC	ATP11A	0	1	0	0	0	0	1
NFIC	ATP11B	0	1	0	0	0	0	1
NFIC	ATP11C	0	1	0	0	0	0	1
NFIC	ATP13A1	0	1	0	0	0	0	1
NFIC	ATP13A2	0	1	0	0	0	0	1
NFIC	ATP1A1	0	1	0	0	0	0	1
NFIC	ATP1A1-AS1	0	1	0	0	0	0	1
NFIC	ATP1A3	0	1	0	0	0	0	1
NFIC	ATP1B1	0	1	1	0	0	0	2
NFIC	ATP1B3	0	1	0	0	0	0	1
NFIC	ATP1B4	0	0	1	0	0	0	1
NFIC	ATP2A2	0	1	0	0	0	0	1
NFIC	ATP2B4	0	1	0	0	0	0	1
NFIC	ATP2C1	0	1	1	0	0	0	2
NFIC	ATP2C2	0	0	1	0	0	0	1
NFIC	ATP5A1	0	1	0	0	0	0	1
NFIC	ATP5B	0	1	1	0	0	0	2
NFIC	ATP5C1	0	1	0	0	0	0	1
NFIC	ATP5D	0	1	0	0	0	0	1
NFIC	ATP5E	0	1	0	0	0	0	1
NFIC	ATP5F1	0	1	1	0	0	0	2
NFIC	ATP5G1	0	1	1	0	0	0	2
NFIC	ATP5G2	0	1	0	0	0	0	1
NFIC	ATP5G3	0	1	0	0	0	0	1
NFIC	ATP5H	0	1	0	0	0	0	1
NFIC	ATP5I	0	1	0	0	0	0	1
NFIC	ATP5J	0	1	0	0	0	0	1
NFIC	ATP5J2	0	1	0	0	0	0	1
NFIC	ATP5J2-PTCD1	0	1	0	0	0	0	1
NFIC	ATP5L	0	1	1	0	0	0	2
NFIC	ATP5L2	0	1	0	0	0	0	1
NFIC	ATP5O	0	1	1	0	0	0	2
NFIC	ATP5S	0	1	1	0	0	0	2
NFIC	ATP5SL	0	1	1	0	0	0	2
NFIC	ATP6AP1	0	1	0	0	0	0	1
NFIC	ATP6AP1L	0	0	1	0	0	0	1
NFIC	ATP6AP2	0	1	1	0	0	0	2
NFIC	ATP6V0A1	0	1	0	0	0	0	1
NFIC	ATP6V0A2	0	1	0	0	0	0	1
NFIC	ATP6V0B	0	1	0	0	0	0	1
NFIC	ATP6V0C	0	1	0	0	0	0	1
NFIC	ATP6V0CP3	0	1	0	0	0	0	1
NFIC	ATP6V0D1	0	1	0	0	0	0	1
NFIC	ATP6V0E1	0	1	0	0	0	0	1
NFIC	ATP6V0E2	0	1	0	0	0	0	1
NFIC	ATP6V1A	0	1	1	0	0	0	2
NFIC	ATP6V1B1	0	0	1	0	0	0	1
NFIC	ATP6V1C1	0	1	0	0	0	0	1
NFIC	ATP6V1D	0	1	0	0	0	0	1
NFIC	ATP6V1E1	0	1	1	0	0	0	2
NFIC	ATP6V1E2	0	1	0	0	0	0	1
NFIC	ATP6V1G1	0	1	0	0	0	0	1
NFIC	ATP6V1G2	0	1	0	0	0	0	1
NFIC	ATP6V1G2-DDX39B	0	0	1	0	0	0	1
NFIC	ATP6V1H	0	1	0	0	0	0	1
NFIC	ATP7A	0	1	0	0	0	0	1
NFIC	ATP7B	0	1	1	0	0	0	2
NFIC	ATP8A1	0	1	0	0	0	0	1
NFIC	ATP8B1	0	1	0	0	0	0	1
NFIC	ATP8B2	0	1	1	0	0	0	2
NFIC	ATP8B3	0	1	1	0	0	0	2
NFIC	ATP9A	0	1	1	0	0	0	2
NFIC	ATP9B	0	1	0	0	0	0	1
NFIC	ATPAF1	0	1	0	0	0	0	1
NFIC	ATPAF2	0	1	0	0	0	0	1
NFIC	ATPIF1	0	1	0	0	0	0	1
NFIC	ATR	0	1	0	0	0	0	1
NFIC	ATRAID	0	1	1	0	0	0	2
NFIC	ATRIP	0	1	0	0	0	0	1
NFIC	ATRN	0	1	0	0	0	0	1
NFIC	ATRNL1	0	0	1	0	0	0	1
NFIC	ATRX	0	0	1	0	0	0	1
NFIC	ATXN1	0	1	0	0	0	0	1
NFIC	ATXN1L	0	1	0	0	0	0	1
NFIC	ATXN2	0	1	0	0	0	0	1
NFIC	ATXN2L	0	1	0	0	0	0	1
NFIC	ATXN3	0	1	0	0	0	0	1
NFIC	ATXN7	0	1	0	0	0	0	1
NFIC	ATXN7L2	0	1	0	0	0	0	1
NFIC	ATXN7L3	0	1	0	0	0	0	1
NFIC	ATXN7L3B	0	1	0	0	0	0	1
NFIC	AUH	0	1	0	0	0	0	1
NFIC	AUNIP	0	1	0	0	0	0	1
NFIC	AUP1	0	1	0	0	0	0	1
NFIC	AURKA	0	1	1	0	0	0	2
NFIC	AURKAIP1	0	1	0	0	0	0	1
NFIC	AURKB	0	1	1	0	0	0	2
NFIC	AURKC	0	0	1	0	0	0	1
NFIC	AVEN	0	1	1	0	0	0	2
NFIC	AVIL	0	1	0	0	0	0	1
NFIC	AVL9	0	1	0	0	0	0	1
NFIC	AVPI1	0	1	0	0	0	0	1
NFIC	AVPR1A	0	0	1	0	0	0	1
NFIC	AVPR2	0	1	1	0	0	0	2
NFIC	AXDND1	0	1	0	0	0	0	1
NFIC	AXIN2	0	1	0	0	0	0	1
NFIC	AZI2	0	1	0	0	0	0	1
NFIC	AZIN1	0	1	0	0	0	0	1
NFIC	B2M	0	1	0	0	0	0	1
NFIC	B3GALNT1	0	0	1	0	0	0	1
NFIC	B3GALNT2	0	1	0	0	0	0	1
NFIC	B3GALT1	0	1	0	0	0	0	1
NFIC	B3GALT4	0	1	0	0	0	0	1
NFIC	B3GALT6	0	1	0	0	0	0	1
NFIC	B3GALTL	0	1	0	0	0	0	1
NFIC	B3GAT2	0	1	0	0	0	0	1
NFIC	B3GAT3	0	1	1	0	0	0	2
NFIC	B3GNT1	0	1	1	0	0	0	2
NFIC	B3GNT2	0	1	0	0	0	0	1
NFIC	B3GNT3	0	1	1	0	0	0	2
NFIC	B3GNT5	0	1	0	0	0	0	1
NFIC	B3GNT6	0	1	1	0	0	0	2
NFIC	B3GNT7	0	1	0	0	0	0	1
NFIC	B3GNT8	0	0	1	0	0	0	1
NFIC	B3GNT9	0	1	1	0	0	0	2
NFIC	B3GNTL1	0	1	0	0	0	0	1
NFIC	B4GALNT4	0	0	1	0	0	0	1
NFIC	B4GALT1	0	1	0	0	0	0	1
NFIC	B4GALT2	0	1	0	0	0	0	1
NFIC	B4GALT3	0	1	0	0	0	0	1
NFIC	B4GALT4	0	1	0	0	0	0	1
NFIC	B4GALT5	0	1	0	0	0	0	1
NFIC	B4GALT6	0	1	0	0	0	0	1
NFIC	B4GALT7	0	1	1	0	0	0	2
NFIC	B9D1	0	1	1	0	0	0	2
NFIC	B9D2	0	1	0	0	0	0	1
NFIC	BABAM1	0	1	1	0	0	0	2
NFIC	BACE1	0	1	0	0	0	0	1
NFIC	BACE2	0	1	0	0	0	0	1
NFIC	BAD	0	1	0	0	0	0	1
NFIC	BAG1	0	1	0	0	0	0	1
NFIC	BAG2	0	1	0	0	0	0	1
NFIC	BAG3	0	1	1	0	0	0	2
NFIC	BAG4	0	1	0	0	0	0	1
NFIC	BAG5	0	1	1	0	0	0	2
NFIC	BAG6	0	0	1	0	0	0	1
NFIC	BAGE	0	1	1	0	0	0	2
NFIC	BAGE2	0	1	1	0	0	0	2
NFIC	BAGE3	0	1	1	0	0	0	2
NFIC	BAGE4	0	1	1	0	0	0	2
NFIC	BAGE5	0	1	1	0	0	0	2
NFIC	BAHD1	0	0	1	0	0	0	1
NFIC	BAI2	0	1	0	0	0	0	1
NFIC	BAIAP2	0	1	0	0	0	0	1
NFIC	BAIAP2L1	0	1	0	0	0	0	1
NFIC	BAK1	0	1	0	0	0	0	1
NFIC	BANF1	0	1	0	0	0	0	1
NFIC	BANK1	0	1	0	0	0	0	1
NFIC	BANP	0	1	1	0	0	0	2
NFIC	BAP1	0	1	0	0	0	0	1
NFIC	BARD1	0	1	0	0	0	0	1
NFIC	BARHL1	0	1	0	0	0	0	1
NFIC	BARX1	0	1	0	0	0	0	1
NFIC	BASP1	0	1	0	0	0	0	1
NFIC	BATF	0	1	0	0	0	0	1
NFIC	BATF2	0	1	0	0	0	0	1
NFIC	BATF3	0	1	0	0	0	0	1
NFIC	BAX	0	1	0	0	0	0	1
NFIC	BAZ1A	0	1	0	0	0	0	1
NFIC	BAZ1B	0	1	0	0	0	0	1
NFIC	BAZ2A	0	1	0	0	0	0	1
NFIC	BAZ2B	0	1	0	0	0	0	1
NFIC	BBC3	0	1	1	0	0	0	2
NFIC	BBIP1	0	1	0	0	0	0	1
NFIC	BBS1	0	1	0	0	0	0	1
NFIC	BBS10	0	1	0	0	0	0	1
NFIC	BBS12	0	1	0	0	0	0	1
NFIC	BBS2	0	1	0	0	0	0	1
NFIC	BBS4	0	1	0	0	0	0	1
NFIC	BBS5	0	1	0	0	0	0	1
NFIC	BBS7	0	0	1	0	0	0	1
NFIC	BBX	0	1	0	0	0	0	1
NFIC	BCAM	0	1	0	0	0	0	1
NFIC	BCAN	0	0	1	0	0	0	1
NFIC	BCAP29	0	1	0	0	0	0	1
NFIC	BCAR1	0	1	1	0	0	0	2
NFIC	BCAR3	0	1	1	0	0	0	2
NFIC	BCAS1	0	1	1	0	0	0	2
NFIC	BCAS2	0	1	1	0	0	0	2
NFIC	BCAS3	0	1	1	0	0	0	2
NFIC	BCAS4	0	1	0	0	0	0	1
NFIC	BCAT1	0	1	1	0	0	0	2
NFIC	BCAT2	0	1	0	0	0	0	1
NFIC	BCCIP	0	1	0	0	0	0	1
NFIC	BCDIN3D	0	1	0	0	0	0	1
NFIC	BCKDHA	0	1	0	0	0	0	1
NFIC	BCKDHB	0	1	1	0	0	0	2
NFIC	BCKDK	0	1	1	0	0	0	2
NFIC	BCL10	0	1	0	0	0	0	1
NFIC	BCL2	0	1	0	0	0	0	1
NFIC	BCL2A1	0	1	0	0	0	0	1
NFIC	BCL2L1	0	1	1	0	0	0	2
NFIC	BCL2L11	0	1	0	0	0	0	1
NFIC	BCL2L12	0	1	0	0	0	0	1
NFIC	BCL2L13	0	1	0	0	0	0	1
NFIC	BCL2L15	0	1	0	0	0	0	1
NFIC	BCL2L2	0	1	0	0	0	0	1
NFIC	BCL2L2-PABPN1	0	1	0	0	0	0	1
NFIC	BCL3	0	1	0	0	0	0	1
NFIC	BCL6	0	1	1	0	0	0	2
NFIC	BCL6B	0	1	0	0	0	0	1
NFIC	BCL7A	0	1	0	0	0	0	1
NFIC	BCL7B	0	1	0	0	0	0	1
NFIC	BCL7C	0	1	0	0	0	0	1
NFIC	BCL9	0	1	0	0	0	0	1
NFIC	BCL9L	0	1	1	0	0	0	2
NFIC	BCLAF1	0	1	1	0	0	0	2
NFIC	BCO1	0	0	1	0	0	0	1
NFIC	BCO2	0	0	1	0	0	0	1
NFIC	BCOR	0	1	0	0	0	0	1
NFIC	BCR	0	1	0	0	0	0	1
NFIC	BCS1L	0	1	0	0	0	0	1
NFIC	BDH1	0	1	0	0	0	0	1
NFIC	BDH2	0	1	1	0	0	0	2
NFIC	BDKRB1	0	1	1	0	0	0	2
NFIC	BDKRB2	0	1	0	0	0	0	1
NFIC	BDNF	0	0	1	0	0	0	1
NFIC	BDNF-AS	0	1	0	0	0	0	1
NFIC	BDP1	0	1	0	0	0	0	1
NFIC	BEAN1	0	1	0	0	0	0	1
NFIC	BECN1	0	1	0	0	0	0	1
NFIC	BEND3	0	1	0	0	0	0	1
NFIC	BEND6	0	1	0	0	0	0	1
NFIC	BEST1	0	1	1	0	0	0	2
NFIC	BEST2	0	0	1	0	0	0	1
NFIC	BEST3	0	0	1	0	0	0	1
NFIC	BEST4	0	1	0	0	0	0	1
NFIC	BET1	0	1	0	0	0	0	1
NFIC	BET1L	0	1	0	0	0	0	1
NFIC	BEX1	0	1	0	0	0	0	1
NFIC	BFAR	0	1	0	0	0	0	1
NFIC	BFSP1	0	1	0	0	0	0	1
NFIC	BFSP2	0	1	0	0	0	0	1
NFIC	BGLAP	0	0	1	0	0	0	1
NFIC	BHLHA15	0	1	1	0	0	0	2
NFIC	BHLHB9	0	1	0	0	0	0	1
NFIC	BHLHE40	0	1	0	0	0	0	1
NFIC	BHLHE41	0	1	0	0	0	0	1
NFIC	BHMT2	0	1	0	0	0	0	1
NFIC	BICD1	0	1	0	0	0	0	1
NFIC	BICD2	0	1	1	0	0	0	2
NFIC	BIK	0	1	1	0	0	0	2
NFIC	BIN1	0	1	0	0	0	0	1
NFIC	BIN2	0	1	0	0	0	0	1
NFIC	BIN3	0	1	0	0	0	0	1
NFIC	BIRC2	0	1	0	0	0	0	1
NFIC	BIRC3	0	1	0	0	0	0	1
NFIC	BIRC5	0	1	0	0	0	0	1
NFIC	BIRC6	0	1	1	0	0	0	2
NFIC	BIVM	0	1	0	0	0	0	1
NFIC	BIVM-ERCC5	0	0	1	0	0	0	1
NFIC	BLCAP	0	1	0	0	0	0	1
NFIC	BLK	0	1	0	0	0	0	1
NFIC	BLM	0	1	1	0	0	0	2
NFIC	BLMH	0	1	0	0	0	0	1
NFIC	BLNK	0	1	0	0	0	0	1
NFIC	BLOC1S1	0	1	0	0	0	0	1
NFIC	BLOC1S1-RDH5	0	1	0	0	0	0	1
NFIC	BLOC1S2	0	1	0	0	0	0	1
NFIC	BLOC1S3	0	1	1	0	0	0	2
NFIC	BLOC1S4	0	1	0	0	0	0	1
NFIC	BLOC1S5	0	1	0	0	0	0	1
NFIC	BLOC1S5-TXNDC5	0	1	0	0	0	0	1
NFIC	BLOC1S6	0	1	0	0	0	0	1
NFIC	BLVRA	0	1	0	0	0	0	1
NFIC	BLZF1	0	1	0	0	0	0	1
NFIC	BMF	0	1	1	0	0	0	2
NFIC	BMI1	0	1	0	0	0	0	1
NFIC	BMP2K	0	1	0	0	0	0	1
NFIC	BMP4	0	1	0	0	0	0	1
NFIC	BMPR1A	0	1	0	0	0	0	1
NFIC	BMPR1B	0	1	0	0	0	0	1
NFIC	BMPR2	0	1	0	0	0	0	1
NFIC	BMS1	0	1	0	0	0	0	1
NFIC	BMS1P4	0	1	0	0	0	0	1
NFIC	BNC1	0	1	0	0	0	0	1
NFIC	BNC2	0	1	0	0	0	0	1
NFIC	BNIP1	0	1	0	0	0	0	1
NFIC	BNIP2	0	1	0	0	0	0	1
NFIC	BNIP3	0	1	0	0	0	0	1
NFIC	BNIP3L	0	1	0	0	0	0	1
NFIC	BOD1	0	1	1	0	0	0	2
NFIC	BOD1L1	0	1	0	0	0	0	1
NFIC	BOK	0	1	1	0	0	0	2
NFIC	BOK-AS1	0	1	0	0	0	0	1
NFIC	BOLA1	0	1	1	0	0	0	2
NFIC	BOLA2	0	1	0	0	0	0	1
NFIC	BOLA2B	0	1	0	0	0	0	1
NFIC	BOLA3	0	1	1	0	0	0	2
NFIC	BOLA3-AS1	0	1	0	0	0	0	1
NFIC	BOP1	0	1	0	0	0	0	1
NFIC	BORA	0	1	0	0	0	0	1
NFIC	BPGM	0	1	0	0	0	0	1
NFIC	BPHL	0	1	0	0	0	0	1
NFIC	BPIFB1	0	1	0	0	0	0	1
NFIC	BPIFB2	0	1	0	0	0	0	1
NFIC	BPNT1	0	1	1	0	0	0	2
NFIC	BPTF	0	1	0	0	0	0	1
NFIC	BRAF	0	1	0	0	0	0	1
NFIC	BRAP	0	1	0	0	0	0	1
NFIC	BRAT1	0	1	0	0	0	0	1
NFIC	BRCA1	0	1	1	0	0	0	2
NFIC	BRCA2	0	1	0	0	0	0	1
NFIC	BRCC3	0	1	0	0	0	0	1
NFIC	BRD2	0	0	1	0	0	0	1
NFIC	BRD3	0	1	0	0	0	0	1
NFIC	BRD4	0	1	0	0	0	0	1
NFIC	BRD7	0	0	1	0	0	0	1
NFIC	BRD7P3	0	1	1	0	0	0	2
NFIC	BRD8	0	1	0	0	0	0	1
NFIC	BRD9	0	1	0	0	0	0	1
NFIC	BRE	0	1	0	0	0	0	1
NFIC	BRF1	0	1	0	0	0	0	1
NFIC	BRF2	0	1	0	0	0	0	1
NFIC	BRI3	0	1	1	0	0	0	2
NFIC	BRI3BP	0	1	0	0	0	0	1
NFIC	BRICD5	0	1	0	0	0	0	1
NFIC	BRINP2	0	0	1	0	0	0	1
NFIC	BRIP1	0	1	0	0	0	0	1
NFIC	BRIX1	0	1	0	0	0	0	1
NFIC	BRK1	0	1	0	0	0	0	1
NFIC	BRMS1	0	1	0	0	0	0	1
NFIC	BRMS1L	0	1	0	0	0	0	1
NFIC	BROX	0	1	1	0	0	0	2
NFIC	BRPF1	0	1	1	0	0	0	2
NFIC	BRPF3	0	1	0	0	0	0	1
NFIC	BRWD1	0	1	0	0	0	0	1
NFIC	BRWD1-IT2	0	1	0	0	0	0	1
NFIC	BRWD3	0	1	0	0	0	0	1
NFIC	BSCL2	0	1	0	0	0	0	1
NFIC	BSDC1	0	1	1	0	0	0	2
NFIC	BSG	0	1	0	0	0	0	1
NFIC	BSPH1	0	0	1	0	0	0	1
NFIC	BSPRY	0	0	1	0	0	0	1
NFIC	BST2	0	1	0	0	0	0	1
NFIC	BTAF1	0	1	0	0	0	0	1
NFIC	BTBD1	0	1	1	0	0	0	2
NFIC	BTBD10	0	1	0	0	0	0	1
NFIC	BTBD17	0	1	0	0	0	0	1
NFIC	BTBD18	0	1	0	0	0	0	1
NFIC	BTBD19	0	1	0	0	0	0	1
NFIC	BTBD2	0	0	1	0	0	0	1
NFIC	BTBD3	0	1	0	0	0	0	1
NFIC	BTBD6	0	0	1	0	0	0	1
NFIC	BTBD7	0	1	1	0	0	0	2
NFIC	BTBD9	0	1	1	0	0	0	2
NFIC	BTC	0	1	1	0	0	0	2
NFIC	BTD	0	1	1	0	0	0	2
NFIC	BTF3	0	1	1	0	0	0	2
NFIC	BTF3L4	0	1	0	0	0	0	1
NFIC	BTG1	0	1	0	0	0	0	1
NFIC	BTG2	0	1	0	0	0	0	1
NFIC	BTG3	0	1	0	0	0	0	1
NFIC	BTK	0	1	0	0	0	0	1
NFIC	BTLA	0	1	0	0	0	0	1
NFIC	BTN2A1	0	0	1	0	0	0	1
NFIC	BTN3A2	0	1	0	0	0	0	1
NFIC	BTNL8	0	0	1	0	0	0	1
NFIC	BTRC	0	1	0	0	0	0	1
NFIC	BUB1	0	1	0	0	0	0	1
NFIC	BUB1B	0	1	1	0	0	0	2
NFIC	BUB3	0	1	0	0	0	0	1
NFIC	BUD13	0	1	0	0	0	0	1
NFIC	BUD31	0	1	0	0	0	0	1
NFIC	BYSL	0	1	0	0	0	0	1
NFIC	BZRAP1	0	1	1	0	0	0	2
NFIC	BZW1	0	1	0	0	0	0	1
NFIC	BZW2	0	1	0	0	0	0	1
NFIC	C10ORF10	0	1	0	0	0	0	1
NFIC	C10ORF107	0	0	1	0	0	0	1
NFIC	C10ORF111	0	1	0	0	0	0	1
NFIC	C10ORF128	0	1	0	0	0	0	1
NFIC	C10ORF131	0	1	0	0	0	0	1
NFIC	C10ORF2	0	1	0	0	0	0	1
NFIC	C10ORF25	0	1	0	0	0	0	1
NFIC	C10ORF32	0	1	0	0	0	0	1
NFIC	C10orf32-ASMT	0	1	0	0	0	0	1
NFIC	C10ORF35	0	0	1	0	0	0	1
NFIC	C10ORF40	0	1	0	0	0	0	1
NFIC	C10ORF54	0	1	0	0	0	0	1
NFIC	C10ORF55	0	1	0	0	0	0	1
NFIC	C10ORF62	0	1	1	0	0	0	2
NFIC	C10ORF67	0	1	0	0	0	0	1
NFIC	C10ORF76	0	1	0	0	0	0	1
NFIC	C10ORF82	0	1	0	0	0	0	1
NFIC	C10ORF88	0	1	0	0	0	0	1
NFIC	C10ORF91	0	1	0	0	0	0	1
NFIC	C10ORF95	0	1	0	0	0	0	1
NFIC	C10ORF99	0	1	0	0	0	0	1
NFIC	C11ORF1	0	1	0	0	0	0	1
NFIC	C11ORF24	0	1	0	0	0	0	1
NFIC	C11ORF30	0	1	1	0	0	0	2
NFIC	C11ORF31	0	1	1	0	0	0	2
NFIC	C11ORF45	0	1	0	0	0	0	1
NFIC	C11ORF48	0	1	0	0	0	0	1
NFIC	C11ORF49	0	1	0	0	0	0	1
NFIC	C11ORF52	0	1	0	0	0	0	1
NFIC	C11ORF54	0	1	0	0	0	0	1
NFIC	C11ORF57	0	1	0	0	0	0	1
NFIC	C11ORF58	0	1	0	0	0	0	1
NFIC	C11ORF65	0	1	0	0	0	0	1
NFIC	C11ORF68	0	1	1	0	0	0	2
NFIC	C11ORF71	0	1	0	0	0	0	1
NFIC	C11ORF73	0	1	0	0	0	0	1
NFIC	C11ORF74	0	1	0	0	0	0	1
NFIC	C11ORF80	0	1	1	0	0	0	2
NFIC	C11ORF84	0	0	1	0	0	0	1
NFIC	C11ORF86	0	0	1	0	0	0	1
NFIC	C11ORF87	0	0	1	0	0	0	1
NFIC	C11ORF91	0	1	0	0	0	0	1
NFIC	C11ORF95	0	0	1	0	0	0	1
NFIC	C12ORF10	0	1	0	0	0	0	1
NFIC	C12ORF29	0	1	1	0	0	0	2
NFIC	C12ORF36	0	1	0	0	0	0	1
NFIC	C12ORF4	0	1	0	0	0	0	1
NFIC	C12ORF42	0	1	0	0	0	0	1
NFIC	C12ORF43	0	1	0	0	0	0	1
NFIC	C12ORF45	0	1	0	0	0	0	1
NFIC	C12ORF49	0	1	1	0	0	0	2
NFIC	C12ORF5	0	1	1	0	0	0	2
NFIC	C12ORF50	0	0	1	0	0	0	1
NFIC	C12ORF57	0	1	0	0	0	0	1
NFIC	C12ORF60	0	1	0	0	0	0	1
NFIC	C12ORF65	0	1	1	0	0	0	2
NFIC	C12ORF66	0	1	0	0	0	0	1
NFIC	C12ORF73	0	1	0	0	0	0	1
NFIC	C12ORF74	0	1	1	0	0	0	2
NFIC	C12ORF76	0	0	1	0	0	0	1
NFIC	C12ORF77	0	1	0	0	0	0	1
NFIC	C14ORF1	0	1	1	0	0	0	2
NFIC	C14ORF119	0	1	0	0	0	0	1
NFIC	C14ORF132	0	1	0	0	0	0	1
NFIC	C14ORF142	0	1	0	0	0	0	1
NFIC	C14ORF159	0	1	0	0	0	0	1
NFIC	C14ORF166	0	1	1	0	0	0	2
NFIC	C14ORF169	0	1	1	0	0	0	2
NFIC	C14ORF178	0	1	0	0	0	0	1
NFIC	C14ORF180	0	1	1	0	0	0	2
NFIC	C14ORF2	0	1	0	0	0	0	1
NFIC	C14ORF28	0	1	1	0	0	0	2
NFIC	C14ORF79	0	1	0	0	0	0	1
NFIC	C14ORF80	0	1	1	0	0	0	2
NFIC	C14ORF93	0	1	0	0	0	0	1
NFIC	C15ORF27	0	1	0	0	0	0	1
NFIC	C15ORF37	0	1	0	0	0	0	1
NFIC	C15ORF39	0	1	0	0	0	0	1
NFIC	C15ORF40	0	1	0	0	0	0	1
NFIC	C15ORF41	0	1	1	0	0	0	2
NFIC	C15ORF43	0	0	1	0	0	0	1
NFIC	C15ORF52	0	1	0	0	0	0	1
NFIC	C15ORF53	0	1	0	0	0	0	1
NFIC	C15ORF54	0	1	0	0	0	0	1
NFIC	C15ORF56	0	1	0	0	0	0	1
NFIC	C15ORF57	0	1	0	0	0	0	1
NFIC	C15ORF61	0	1	0	0	0	0	1
NFIC	C15ORF62	0	1	0	0	0	0	1
NFIC	C16ORF13	0	1	0	0	0	0	1
NFIC	C16ORF46	0	1	1	0	0	0	2
NFIC	C16ORF52	0	1	0	0	0	0	1
NFIC	C16ORF54	0	1	0	0	0	0	1
NFIC	C16ORF58	0	1	1	0	0	0	2
NFIC	C16ORF59	0	1	0	0	0	0	1
NFIC	C16ORF62	0	1	0	0	0	0	1
NFIC	C16ORF70	0	1	0	0	0	0	1
NFIC	C16ORF71	0	1	0	0	0	0	1
NFIC	C16ORF72	0	1	0	0	0	0	1
NFIC	C16ORF74	0	1	0	0	0	0	1
NFIC	C16ORF78	0	0	1	0	0	0	1
NFIC	C16ORF86	0	1	0	0	0	0	1
NFIC	C16ORF87	0	1	0	0	0	0	1
NFIC	C16ORF91	0	1	0	0	0	0	1
NFIC	C16ORF92	0	0	1	0	0	0	1
NFIC	C16ORF93	0	1	1	0	0	0	2
NFIC	C16ORF95	0	1	0	0	0	0	1
NFIC	C16ORF96	0	1	0	0	0	0	1
NFIC	C17ORF100	0	1	0	0	0	0	1
NFIC	C17ORF104	0	0	1	0	0	0	1
NFIC	C17ORF105	0	1	0	0	0	0	1
NFIC	C17ORF49	0	1	0	0	0	0	1
NFIC	C17ORF51	0	1	0	0	0	0	1
NFIC	C17ORF53	0	1	0	0	0	0	1
NFIC	C17ORF58	0	1	0	0	0	0	1
NFIC	C17ORF59	0	1	0	0	0	0	1
NFIC	C17ORF62	0	1	1	0	0	0	2
NFIC	C17ORF70	0	1	0	0	0	0	1
NFIC	C17ORF75	0	1	1	0	0	0	2
NFIC	C17ORF80	0	1	0	0	0	0	1
NFIC	C17ORF82	0	1	0	0	0	0	1
NFIC	C17ORF85	0	1	0	0	0	0	1
NFIC	C17ORF89	0	1	1	0	0	0	2
NFIC	C17ORF96	0	1	1	0	0	0	2
NFIC	C17ORF97	0	1	0	0	0	0	1
NFIC	C17ORF99	0	1	0	0	0	0	1
NFIC	C18ORF21	0	1	0	0	0	0	1
NFIC	C18ORF25	0	1	0	0	0	0	1
NFIC	C18ORF32	0	1	0	0	0	0	1
NFIC	C18ORF54	0	1	1	0	0	0	2
NFIC	C18orf63	0	0	1	0	0	0	1
NFIC	C18ORF63	0	1	0	0	0	0	1
NFIC	C18ORF8	0	1	1	0	0	0	2
NFIC	C19ORF10	0	1	0	0	0	0	1
NFIC	C19ORF12	0	1	0	0	0	0	1
NFIC	C19ORF24	0	1	0	0	0	0	1
NFIC	C19ORF25	0	1	0	0	0	0	1
NFIC	C19ORF26	0	1	0	0	0	0	1
NFIC	C19ORF33	0	1	0	0	0	0	1
NFIC	C19ORF35	0	1	0	0	0	0	1
NFIC	C19ORF40	0	1	0	0	0	0	1
NFIC	C19ORF43	0	1	0	0	0	0	1
NFIC	C19ORF44	0	1	0	0	0	0	1
NFIC	C19ORF47	0	1	0	0	0	0	1
NFIC	C19ORF48	0	1	0	0	0	0	1
NFIC	C19ORF52	0	1	0	0	0	0	1
NFIC	C19ORF53	0	1	0	0	0	0	1
NFIC	C19ORF54	0	1	1	0	0	0	2
NFIC	C19ORF57	0	1	0	0	0	0	1
NFIC	C19ORF60	0	1	0	0	0	0	1
NFIC	C19ORF66	0	1	0	0	0	0	1
NFIC	C19ORF70	0	1	0	0	0	0	1
NFIC	C19ORF73	0	1	0	0	0	0	1
NFIC	C19ORF80	0	1	0	0	0	0	1
NFIC	C1D	0	1	0	0	0	0	1
NFIC	C1GALT1	0	1	0	0	0	0	1
NFIC	C1GALT1C1	0	1	0	0	0	0	1
NFIC	C1ORF101	0	0	1	0	0	0	1
NFIC	C1ORF106	0	1	1	0	0	0	2
NFIC	C1ORF109	0	1	1	0	0	0	2
NFIC	C1ORF110	0	0	1	0	0	0	1
NFIC	C1ORF112	0	1	0	0	0	0	1
NFIC	C1ORF115	0	1	0	0	0	0	1
NFIC	C1ORF116	0	0	1	0	0	0	1
NFIC	C1ORF122	0	1	0	0	0	0	1
NFIC	C1ORF123	0	1	0	0	0	0	1
NFIC	C1ORF127	0	1	0	0	0	0	1
NFIC	C1ORF131	0	1	0	0	0	0	1
NFIC	C1ORF140	0	1	0	0	0	0	1
NFIC	C1ORF159	0	1	0	0	0	0	1
NFIC	C1ORF162	0	1	0	0	0	0	1
NFIC	C1ORF168	0	1	0	0	0	0	1
NFIC	C1ORF174	0	1	0	0	0	0	1
NFIC	C1ORF185	0	1	0	0	0	0	1
NFIC	C1ORF186	0	1	0	0	0	0	1
NFIC	C1ORF189	0	0	1	0	0	0	1
NFIC	C1ORF194	0	1	0	0	0	0	1
NFIC	C1ORF200	0	1	0	0	0	0	1
NFIC	C1ORF204	0	1	1	0	0	0	2
NFIC	C1ORF210	0	1	1	0	0	0	2
NFIC	C1ORF213	0	1	0	0	0	0	1
NFIC	C1ORF216	0	1	0	0	0	0	1
NFIC	C1ORF220	0	1	0	0	0	0	1
NFIC	C1ORF228	0	1	1	0	0	0	2
NFIC	C1ORF229	0	1	0	0	0	0	1
NFIC	C1ORF27	0	1	0	0	0	0	1
NFIC	C1ORF35	0	1	0	0	0	0	1
NFIC	C1ORF43	0	1	0	0	0	0	1
NFIC	C1ORF50	0	1	0	0	0	0	1
NFIC	C1ORF52	0	1	0	0	0	0	1
NFIC	C1ORF53	0	1	0	0	0	0	1
NFIC	C1ORF54	0	1	0	0	0	0	1
NFIC	C1ORF56	0	1	0	0	0	0	1
NFIC	C1ORF64	0	1	0	0	0	0	1
NFIC	C1ORF74	0	1	1	0	0	0	2
NFIC	C1ORF85	0	1	0	0	0	0	1
NFIC	C1ORF86	0	1	0	0	0	0	1
NFIC	C1QBP	0	1	0	0	0	0	1
NFIC	C1QC	0	1	0	0	0	0	1
NFIC	C1QTNF2	0	1	0	0	0	0	1
NFIC	C1QTNF3-AMACR	0	1	0	0	0	0	1
NFIC	C1QTNF6	0	1	1	0	0	0	2
NFIC	C1QTNF7	0	0	1	0	0	0	1
NFIC	C1QTNF9B-AS1	0	1	0	0	0	0	1
NFIC	C1RL	0	1	0	0	0	0	1
NFIC	C1RL-AS1	0	1	0	0	0	0	1
NFIC	C20ORF141	0	1	1	0	0	0	2
NFIC	C20ORF144	0	1	0	0	0	0	1
NFIC	C20ORF194	0	1	1	0	0	0	2
NFIC	C20ORF195	0	1	0	0	0	0	1
NFIC	C20ORF196	0	1	0	0	0	0	1
NFIC	C20ORF203	0	1	0	0	0	0	1
NFIC	C20ORF24	0	1	0	0	0	0	1
NFIC	C20ORF27	0	1	0	0	0	0	1
NFIC	C20ORF96	0	1	1	0	0	0	2
NFIC	C21ORF119	0	1	0	0	0	0	1
NFIC	C21ORF2	0	1	0	0	0	0	1
NFIC	C21ORF33	0	1	0	0	0	0	1
NFIC	C21ORF37	0	1	0	0	0	0	1
NFIC	C21ORF49	0	1	0	0	0	0	1
NFIC	C21ORF58	0	1	1	0	0	0	2
NFIC	C21ORF59	0	1	0	0	0	0	1
NFIC	C21ORF67	0	1	0	0	0	0	1
NFIC	C21ORF90	0	1	0	0	0	0	1
NFIC	C21ORF91	0	1	0	0	0	0	1
NFIC	C21ORF91-OT1	0	1	0	0	0	0	1
NFIC	C22ORF24	0	1	1	0	0	0	2
NFIC	C22ORF29	0	1	0	0	0	0	1
NFIC	C22ORF34	0	1	0	0	0	0	1
NFIC	C22ORF39	0	1	0	0	0	0	1
NFIC	C22ORF46	0	1	1	0	0	0	2
NFIC	C2CD2	0	1	0	0	0	0	1
NFIC	C2CD2L	0	1	0	0	0	0	1
NFIC	C2CD3	0	1	0	0	0	0	1
NFIC	C2CD4A	0	1	0	0	0	0	1
NFIC	C2CD5	0	1	0	0	0	0	1
NFIC	C2ORF15	0	1	0	0	0	0	1
NFIC	C2ORF42	0	1	0	0	0	0	1
NFIC	C2ORF43	0	1	1	0	0	0	2
NFIC	C2ORF44	0	1	0	0	0	0	1
NFIC	C2ORF47	0	1	1	0	0	0	2
NFIC	C2ORF49	0	1	0	0	0	0	1
NFIC	C2ORF50	0	1	0	0	0	0	1
NFIC	C2ORF54	0	1	0	0	0	0	1
NFIC	C2ORF61	0	0	1	0	0	0	1
NFIC	C2ORF68	0	1	0	0	0	0	1
NFIC	C2ORF69	0	1	0	0	0	0	1
NFIC	C2ORF70	0	1	0	0	0	0	1
NFIC	C2ORF72	0	1	0	0	0	0	1
NFIC	C2ORF73	0	1	0	0	0	0	1
NFIC	C2ORF74	0	1	0	0	0	0	1
NFIC	C2ORF76	0	1	1	0	0	0	2
NFIC	C2ORF78	0	1	0	0	0	0	1
NFIC	C2ORF80	0	0	1	0	0	0	1
NFIC	C2ORF81	0	1	0	0	0	0	1
NFIC	C2ORF82	0	1	0	0	0	0	1
NFIC	C2ORF88	0	1	1	0	0	0	2
NFIC	C3	0	1	1	0	0	0	2
NFIC	C3ORF14	0	1	0	0	0	0	1
NFIC	C3ORF17	0	1	0	0	0	0	1
NFIC	C3ORF18	0	1	1	0	0	0	2
NFIC	C3ORF33	0	1	0	0	0	0	1
NFIC	C3ORF35	0	1	0	0	0	0	1
NFIC	C3ORF38	0	1	0	0	0	0	1
NFIC	C3ORF49	0	1	0	0	0	0	1
NFIC	C3ORF52	0	1	0	0	0	0	1
NFIC	C3ORF55	0	1	0	0	0	0	1
NFIC	C3ORF58	0	1	0	0	0	0	1
NFIC	C3ORF62	0	1	0	0	0	0	1
NFIC	C3ORF67	0	0	1	0	0	0	1
NFIC	C3ORF70	0	1	0	0	0	0	1
NFIC	C3ORF79	0	0	1	0	0	0	1
NFIC	C4BPA	0	1	0	0	0	0	1
NFIC	C4BPB	0	1	0	0	0	1	2
NFIC	C4ORF19	0	0	1	0	0	0	1
NFIC	C4ORF27	0	1	0	0	0	0	1
NFIC	C4ORF29	0	1	1	0	0	0	2
NFIC	C4ORF3	0	0	1	0	0	0	1
NFIC	C4ORF32	0	1	0	0	0	0	1
NFIC	C4ORF33	0	1	0	0	0	0	1
NFIC	C4ORF36	0	1	0	0	0	0	1
NFIC	C4ORF46	0	1	0	0	0	0	1
NFIC	C4ORF51	0	1	0	0	0	0	1
NFIC	C5	0	1	1	0	0	0	2
NFIC	C5AR1	0	1	0	0	0	0	1
NFIC	C5ORF15	0	1	0	0	0	0	1
NFIC	C5ORF22	0	1	0	0	0	0	1
NFIC	C5ORF24	0	1	0	0	0	0	1
NFIC	C5ORF27	0	0	1	0	0	0	1
NFIC	C5ORF28	0	1	0	0	0	0	1
NFIC	C5ORF30	0	1	1	0	0	0	2
NFIC	C5ORF34	0	1	0	0	0	0	1
NFIC	C5ORF45	0	1	0	0	0	0	1
NFIC	C5ORF46	0	0	1	0	0	0	1
NFIC	C5ORF47	0	0	1	0	0	0	1
NFIC	C5ORF51	0	1	0	0	0	0	1
NFIC	C5ORF52	0	1	1	0	0	0	2
NFIC	C5ORF55	0	1	0	0	0	0	1
NFIC	C5ORF56	0	1	0	0	0	0	1
NFIC	C5ORF63	0	1	0	0	0	0	1
NFIC	C6	0	0	1	0	0	0	1
NFIC	C6ORF1	0	1	0	0	0	0	1
NFIC	C6ORF106	0	1	1	0	0	0	2
NFIC	C6ORF120	0	1	0	0	0	0	1
NFIC	C6ORF132	0	1	1	0	0	0	2
NFIC	C6ORF147	0	1	0	0	0	0	1
NFIC	C6ORF195	0	1	0	0	0	0	1
NFIC	C6ORF201	0	0	1	0	0	0	1
NFIC	C6ORF203	0	1	0	0	0	0	1
NFIC	C6ORF211	0	1	0	0	0	0	1
NFIC	C6ORF223	0	1	1	0	0	0	2
NFIC	C6ORF226	0	1	0	0	0	0	1
NFIC	C6ORF48	0	1	0	0	0	0	1
NFIC	C6ORF52	0	1	1	0	0	0	2
NFIC	C6ORF57	0	1	0	0	0	0	1
NFIC	C6ORF62	0	1	0	0	0	0	1
NFIC	C6ORF7	0	1	0	0	0	0	1
NFIC	C6ORF89	0	1	1	0	0	0	2
NFIC	C7ORF13	0	1	0	0	0	0	1
NFIC	C7ORF25	0	1	0	0	0	0	1
NFIC	C7ORF26	0	1	0	0	0	0	1
NFIC	C7ORF43	0	1	0	0	0	0	1
NFIC	C7ORF49	0	1	0	0	0	0	1
NFIC	C7ORF50	0	1	0	0	0	0	1
NFIC	C7ORF55	0	1	1	0	0	0	2
NFIC	C7ORF57	0	1	1	0	0	0	2
NFIC	C7ORF60	0	1	0	0	0	0	1
NFIC	C7ORF61	0	1	0	0	0	0	1
NFIC	C7ORF65	0	1	0	0	0	0	1
NFIC	C7ORF69	0	1	0	0	0	0	1
NFIC	C7ORF71	0	0	1	0	0	0	1
NFIC	C7ORF73	0	1	0	0	0	0	1
NFIC	C8A	0	1	0	0	0	0	1
NFIC	C8B	0	1	0	0	0	0	1
NFIC	C8G	0	1	0	0	0	0	1
NFIC	C8ORF31	0	1	0	0	0	0	1
NFIC	C8ORF33	0	1	0	0	0	0	1
NFIC	C8ORF34	0	0	1	0	0	0	1
NFIC	C8ORF37	0	1	0	0	0	0	1
NFIC	C8ORF4	0	1	0	0	0	0	1
NFIC	C8ORF44	0	1	0	0	0	0	1
NFIC	C8ORF44-SGK3	0	1	0	0	0	0	1
NFIC	C8ORF48	0	0	1	0	0	0	1
NFIC	C8ORF58	0	1	0	0	0	0	1
NFIC	C8ORF59	0	1	0	0	0	0	1
NFIC	C8ORF74	0	0	1	0	0	0	1
NFIC	C8ORF76	0	1	1	0	0	0	2
NFIC	C8ORF82	0	1	0	0	0	0	1
NFIC	C8ORF86	0	1	0	0	0	0	1
NFIC	C9ORF106	0	1	0	0	0	0	1
NFIC	C9ORF114	0	1	0	0	0	0	1
NFIC	C9ORF116	0	1	0	0	0	0	1
NFIC	C9ORF117	0	0	1	0	0	0	1
NFIC	C9ORF131	0	0	1	0	0	0	1
NFIC	C9ORF139	0	1	0	0	0	0	1
NFIC	C9ORF142	0	1	0	0	0	0	1
NFIC	C9ORF152	0	1	0	0	0	0	1
NFIC	C9ORF153	0	0	1	0	0	0	1
NFIC	C9ORF156	0	1	0	0	0	0	1
NFIC	C9ORF16	0	1	1	0	0	0	2
NFIC	C9ORF163	0	1	0	0	0	0	1
NFIC	C9ORF172	0	1	0	0	0	0	1
NFIC	C9ORF3	0	1	0	0	0	0	1
NFIC	C9ORF40	0	1	0	0	0	0	1
NFIC	C9ORF41	0	1	0	0	0	0	1
NFIC	C9ORF43	0	1	0	0	0	0	1
NFIC	C9ORF53	0	1	0	0	0	0	1
NFIC	C9ORF57	0	0	1	0	0	0	1
NFIC	C9ORF64	0	1	1	0	0	0	2
NFIC	C9ORF66	0	1	0	0	0	0	1
NFIC	C9ORF69	0	1	0	0	0	0	1
NFIC	C9ORF72	0	1	0	0	0	0	1
NFIC	C9ORF78	0	1	0	0	0	0	1
NFIC	C9ORF85	0	1	0	0	0	0	1
NFIC	C9ORF89	0	1	0	0	0	0	1
NFIC	C9ORF9	0	1	0	0	0	0	1
NFIC	C9ORF91	0	1	0	0	0	0	1
NFIC	CA11	0	1	0	0	0	0	1
NFIC	CA12	0	1	0	0	0	0	1
NFIC	CA13	0	1	1	0	0	0	2
NFIC	CA3	0	0	1	0	0	0	1
NFIC	CA5A	0	1	0	0	0	0	1
NFIC	CA5BP1	0	1	0	0	0	0	1
NFIC	CA8	0	1	0	0	0	0	1
NFIC	CAAP1	0	1	0	0	0	0	1
NFIC	CAB39	0	1	0	0	0	0	1
NFIC	CAB39L	0	1	0	0	0	0	1
NFIC	CABIN1	0	1	1	0	0	0	2
NFIC	CABLES1	0	1	1	0	0	0	2
NFIC	CABLES2	0	1	0	0	0	0	1
NFIC	CABYR	0	1	0	0	0	0	1
NFIC	CACFD1	0	1	1	0	0	0	2
NFIC	CACHD1	0	1	0	0	0	0	1
NFIC	CACNA1B	0	0	1	0	0	0	1
NFIC	CACNA1E	0	1	0	0	0	0	1
NFIC	CACNA1G	0	0	1	0	0	0	1
NFIC	CACNA1H	0	1	0	0	0	0	1
NFIC	CACNA1S	0	1	0	0	0	0	1
NFIC	CACNA2D1	0	1	0	0	0	0	1
NFIC	CACNB1	0	1	0	0	0	0	1
NFIC	CACNB3	0	1	0	0	0	0	1
NFIC	CACNB4	0	1	1	0	0	0	2
NFIC	CACNG4	0	1	0	0	0	0	1
NFIC	CACNG5	0	0	1	0	0	0	1
NFIC	CACNG7	0	0	1	0	0	0	1
NFIC	CACTIN	0	1	0	0	0	0	1
NFIC	CACTIN-AS1	0	1	0	0	0	0	1
NFIC	CACUL1	0	1	0	0	0	0	1
NFIC	CACYBP	0	1	0	0	0	0	1
NFIC	CAD	0	1	0	0	0	0	1
NFIC	CADM2	0	0	1	0	0	0	1
NFIC	CADPS	0	0	1	0	0	0	1
NFIC	CAGE1	0	1	1	0	0	0	2
NFIC	CAHM	0	1	0	0	0	0	1
NFIC	CALCB	0	1	0	0	0	0	1
NFIC	CALCOCO1	0	1	1	0	0	0	2
NFIC	CALCOCO2	0	1	0	0	0	0	1
NFIC	CALCR	0	0	1	0	0	0	1
NFIC	CALCRL	0	1	1	0	0	0	2
NFIC	CALD1	0	1	0	0	0	0	1
NFIC	CALHM1	0	0	1	0	0	0	1
NFIC	CALHM3	0	1	0	0	0	0	1
NFIC	CALM1	0	1	1	0	0	0	2
NFIC	CALM2	0	1	0	0	0	0	1
NFIC	CALM3	0	1	0	0	0	0	1
NFIC	CALML4	0	1	0	0	0	0	1
NFIC	CALML6	0	1	0	0	0	0	1
NFIC	CALN1	0	0	1	0	0	0	1
NFIC	CALR	0	1	0	0	0	0	1
NFIC	CALR3	0	1	0	0	0	0	1
NFIC	CALU	0	1	0	0	0	0	1
NFIC	CAMK1	0	1	0	0	0	0	1
NFIC	CAMK2D	0	1	0	0	0	0	1
NFIC	CAMK2G	0	1	0	0	0	0	1
NFIC	CAMK2N2	0	1	0	0	0	0	1
NFIC	CAMK4	0	1	0	0	0	0	1
NFIC	CAMKK2	0	1	0	0	0	0	1
NFIC	CAMKMT	0	1	1	0	0	0	2
NFIC	CAMKV	0	1	0	0	0	0	1
NFIC	CAMLG	0	1	0	0	0	0	1
NFIC	CAMP	0	1	1	0	0	0	2
NFIC	CAMSAP1	0	1	0	0	0	0	1
NFIC	CAMSAP2	0	1	0	0	0	0	1
NFIC	CAMTA1	0	1	1	0	0	0	2
NFIC	CAMTA2	0	1	0	0	0	0	1
NFIC	CAND1	0	1	1	0	0	0	2
NFIC	CANT1	0	1	0	0	0	0	1
NFIC	CANX	0	1	1	0	0	0	2
NFIC	CAP1	0	1	1	0	0	0	2
NFIC	CAP2	0	1	1	0	0	0	2
NFIC	CAPG	0	1	0	0	0	0	1
NFIC	CAPN1	0	1	0	0	0	0	1
NFIC	CAPN10	0	1	0	0	0	0	1
NFIC	CAPN11	0	1	1	0	0	0	2
NFIC	CAPN12	0	0	1	0	0	0	1
NFIC	CAPN14	0	1	0	0	0	0	1
NFIC	CAPN15	0	1	0	0	0	0	1
NFIC	CAPN2	0	1	0	0	0	0	1
NFIC	CAPN5	0	1	1	0	0	0	2
NFIC	CAPN7	0	1	0	0	0	0	1
NFIC	CAPNS1	0	1	0	0	0	0	1
NFIC	CAPRIN1	0	1	1	0	0	0	2
NFIC	CAPRIN2	0	1	0	0	0	0	1
NFIC	CAPS	0	1	0	0	0	0	1
NFIC	CAPS2	0	1	0	0	0	0	1
NFIC	CAPZA1	0	1	1	0	0	0	2
NFIC	CAPZA2	0	1	0	0	0	0	1
NFIC	CAPZB	0	1	0	0	0	0	1
NFIC	CARD10	0	1	1	0	0	0	2
NFIC	CARD11	0	1	0	0	0	0	1
NFIC	CARD16	0	0	1	0	0	0	1
NFIC	CARD18	0	0	1	0	0	0	1
NFIC	CARD8	0	1	0	0	0	0	1
NFIC	CARD9	0	1	0	0	0	0	1
NFIC	CARF	0	1	0	0	0	0	1
NFIC	CARHSP1	0	1	1	0	0	0	2
NFIC	CARKD	0	1	1	0	0	0	2
NFIC	CARM1	0	1	0	0	0	0	1
NFIC	CARNS1	0	1	0	0	0	0	1
NFIC	CARS	0	1	0	0	0	0	1
NFIC	CARS2	0	1	1	0	0	0	2
NFIC	CASC1	0	1	0	0	0	0	1
NFIC	CASC10	0	1	0	0	0	0	1
NFIC	CASC2	0	1	0	0	0	0	1
NFIC	CASC3	0	1	0	0	0	0	1
NFIC	CASC4	0	1	0	0	0	0	1
NFIC	CASC5	0	1	0	0	0	0	1
NFIC	CASD1	0	1	1	0	0	0	2
NFIC	CASK	0	1	0	0	0	0	1
NFIC	CASKIN2	0	1	1	0	0	0	2
NFIC	CASP10	0	1	0	0	0	0	1
NFIC	CASP2	0	1	1	0	0	0	2
NFIC	CASP3	0	1	0	0	0	0	1
NFIC	CASP4	0	1	0	0	0	0	1
NFIC	CASP6	0	1	0	0	0	0	1
NFIC	CASP7	0	1	0	0	0	0	1
NFIC	CASP8	0	1	0	0	0	0	1
NFIC	CASP8AP2	0	1	0	0	0	0	1
NFIC	CASP9	0	1	0	0	0	0	1
NFIC	CASQ1	0	1	0	0	0	0	1
NFIC	CASR	0	0	1	0	0	0	1
NFIC	CASS4	0	0	1	0	0	0	1
NFIC	CAST	0	1	0	0	0	0	1
NFIC	CASZ1	0	1	0	0	0	0	1
NFIC	CAT	0	1	1	0	0	0	2
NFIC	CATIP	0	1	0	0	0	0	1
NFIC	CATSPER2P1	0	1	0	0	0	0	1
NFIC	CATSPER4	0	1	0	0	0	0	1
NFIC	CATSPERD	0	1	0	0	0	0	1
NFIC	CATSPERG	0	1	0	0	0	0	1
NFIC	CAV1	0	1	0	0	0	0	1
NFIC	CAV2	0	1	0	0	0	0	1
NFIC	CBFA2T2	0	1	0	0	0	0	1
NFIC	CBFA2T3	0	1	1	0	0	0	2
NFIC	CBFB	0	1	0	0	0	0	1
NFIC	CBL	0	1	1	0	0	0	2
NFIC	CBLB	0	1	1	0	0	0	2
NFIC	CBLC	0	1	0	0	0	0	1
NFIC	CBLL1	0	1	0	0	0	0	1
NFIC	CBLN1	0	0	1	0	0	0	1
NFIC	CBLN3	0	1	0	0	0	0	1
NFIC	CBR1	0	1	0	0	0	0	1
NFIC	CBR3	0	1	0	0	0	0	1
NFIC	CBR4	0	1	0	0	0	0	1
NFIC	CBWD1	0	1	0	0	0	0	1
NFIC	CBWD2	0	1	0	0	0	0	1
NFIC	CBWD3	0	1	0	0	0	0	1
NFIC	CBWD5	0	1	0	0	0	0	1
NFIC	CBWD6	0	1	0	0	0	0	1
NFIC	CBX1	0	1	1	0	0	0	2
NFIC	CBX2	0	1	0	0	0	0	1
NFIC	CBX3	0	1	0	0	0	0	1
NFIC	CBX3P2	0	1	0	0	0	0	1
NFIC	CBX4	0	1	1	0	0	0	2
NFIC	CBX5	0	1	1	0	0	0	2
NFIC	CBX6	0	1	0	0	0	0	1
NFIC	CBX7	0	1	0	0	0	0	1
NFIC	CBX8	0	1	0	0	0	0	1
NFIC	CBY1	0	1	0	0	0	0	1
NFIC	CBY3	0	1	0	0	0	0	1
NFIC	CC2D1A	0	1	0	0	0	0	1
NFIC	CC2D1B	0	1	0	0	0	0	1
NFIC	CC2D2A	0	0	1	0	0	0	1
NFIC	CC2D2B	0	0	1	0	0	0	1
NFIC	CCAR1	0	1	0	0	0	0	1
NFIC	CCAR2	0	1	0	0	0	0	1
NFIC	CCBL1	0	1	0	0	0	0	1
NFIC	CCBL2	0	1	1	0	0	0	2
NFIC	CCDC101	0	1	0	0	0	0	1
NFIC	CCDC102A	0	1	0	0	0	0	1
NFIC	CCDC102B	0	1	1	0	0	0	2
NFIC	CCDC103	0	1	0	0	0	0	1
NFIC	CCDC106	0	1	0	0	0	0	1
NFIC	CCDC107	0	1	0	0	0	0	1
NFIC	CCDC109B	0	1	1	0	0	0	2
NFIC	CCDC11	0	1	0	0	0	0	1
NFIC	CCDC110	0	1	0	0	0	0	1
NFIC	CCDC112	0	1	0	0	0	0	1
NFIC	CCDC113	0	1	0	0	0	0	1
NFIC	CCDC114	0	1	0	0	0	0	1
NFIC	CCDC115	0	1	0	0	0	0	1
NFIC	CCDC116	0	0	1	0	0	0	1
NFIC	CCDC117	0	1	1	0	0	0	2
NFIC	CCDC12	0	1	1	0	0	0	2
NFIC	CCDC121	0	1	1	0	0	0	2
NFIC	CCDC122	0	1	0	0	0	0	1
NFIC	CCDC124	0	1	1	0	0	0	2
NFIC	CCDC126	0	1	0	0	0	0	1
NFIC	CCDC127	0	1	1	0	0	0	2
NFIC	CCDC129	0	0	1	0	0	0	1
NFIC	CCDC13	0	1	0	0	0	0	1
NFIC	CCDC130	0	1	1	0	0	0	2
NFIC	CCDC132	0	1	0	0	0	0	1
NFIC	CCDC134	0	1	0	0	0	0	1
NFIC	CCDC135	0	1	0	0	0	0	1
NFIC	CCDC136	0	0	1	0	0	0	1
NFIC	CCDC137	0	1	0	0	0	0	1
NFIC	CCDC138	0	1	0	0	0	0	1
NFIC	CCDC14	0	1	1	0	0	0	2
NFIC	CCDC140	0	0	1	0	0	0	1
NFIC	CCDC141	0	1	0	0	0	0	1
NFIC	CCDC142	0	1	0	0	0	0	1
NFIC	CCDC144A	0	1	0	0	0	0	1
NFIC	CCDC144B	0	1	0	0	0	0	1
NFIC	CCDC144CP	0	1	0	0	0	0	1
NFIC	CCDC146	0	1	1	0	0	0	2
NFIC	CCDC148	0	1	0	0	0	0	1
NFIC	CCDC15	0	1	0	0	0	0	1
NFIC	CCDC150	0	1	1	0	0	0	2
NFIC	CCDC151	0	1	1	0	0	0	2
NFIC	CCDC152	0	1	0	0	0	0	1
NFIC	CCDC157	0	1	0	0	0	0	1
NFIC	CCDC159	0	1	1	0	0	0	2
NFIC	CCDC162P	0	1	0	0	0	0	1
NFIC	CCDC163P	0	1	0	0	0	0	1
NFIC	CCDC167	0	1	1	0	0	0	2
NFIC	CCDC169	0	0	1	0	0	0	1
NFIC	CCDC169-SOHLH2	0	0	1	0	0	0	1
NFIC	CCDC170	0	1	0	0	0	0	1
NFIC	CCDC171	0	1	0	0	0	0	1
NFIC	CCDC173	0	1	0	0	0	0	1
NFIC	CCDC174	0	1	1	0	0	0	2
NFIC	CCDC176	0	1	0	0	0	0	1
NFIC	CCDC177	0	1	1	0	0	0	2
NFIC	CCDC178	0	0	1	0	0	0	1
NFIC	CCDC18	0	1	0	0	0	0	1
NFIC	CCDC180	0	0	1	0	0	0	1
NFIC	CCDC183	0	1	0	0	0	0	1
NFIC	CCDC185	0	0	1	0	0	0	1
NFIC	CCDC186	0	1	0	0	0	0	1
NFIC	CCDC23	0	1	0	0	0	0	1
NFIC	CCDC24	0	1	0	0	0	0	1
NFIC	CCDC25	0	1	1	0	0	0	2
NFIC	CCDC28A	0	1	0	0	0	0	1
NFIC	CCDC28B	0	1	0	0	0	0	1
NFIC	CCDC33	0	1	0	0	0	0	1
NFIC	CCDC34	0	1	0	0	0	0	1
NFIC	CCDC38	0	1	0	0	0	0	1
NFIC	CCDC39	0	1	1	0	0	0	2
NFIC	CCDC40	0	1	0	0	0	0	1
NFIC	CCDC43	0	1	0	0	0	0	1
NFIC	CCDC47	0	1	0	0	0	0	1
NFIC	CCDC50	0	1	0	0	0	0	1
NFIC	CCDC51	0	1	0	0	0	0	1
NFIC	CCDC53	0	1	1	0	0	0	2
NFIC	CCDC54	0	1	0	0	0	0	1
NFIC	CCDC57	0	1	1	0	0	0	2
NFIC	CCDC58	0	1	0	0	0	0	1
NFIC	CCDC59	0	1	0	0	0	0	1
NFIC	CCDC6	0	1	0	0	0	0	1
NFIC	CCDC61	0	1	0	0	0	0	1
NFIC	CCDC62	0	1	1	0	0	0	2
NFIC	CCDC63	0	1	1	0	0	0	2
NFIC	CCDC64	0	1	0	0	0	0	1
NFIC	CCDC66	0	1	0	0	0	0	1
NFIC	CCDC69	0	1	0	0	0	0	1
NFIC	CCDC7	0	1	1	0	0	0	2
NFIC	CCDC71	0	1	0	0	0	0	1
NFIC	CCDC71L	0	1	0	0	0	0	1
NFIC	CCDC74A	0	1	0	0	0	0	1
NFIC	CCDC77	0	1	0	0	0	0	1
NFIC	CCDC78	0	1	0	0	0	0	1
NFIC	CCDC8	0	1	0	0	0	0	1
NFIC	CCDC80	0	1	0	0	0	0	1
NFIC	CCDC82	0	1	0	0	0	0	1
NFIC	CCDC83	0	1	0	0	0	0	1
NFIC	CCDC84	0	1	0	0	0	0	1
NFIC	CCDC85A	0	1	0	0	0	0	1
NFIC	CCDC85B	0	1	0	0	0	0	1
NFIC	CCDC85C	0	0	1	0	0	0	1
NFIC	CCDC86	0	1	0	0	0	0	1
NFIC	CCDC87	0	1	0	0	0	0	1
NFIC	CCDC88A	0	1	1	0	0	0	2
NFIC	CCDC88B	0	1	0	0	0	0	1
NFIC	CCDC88C	0	1	0	0	0	0	1
NFIC	CCDC89	0	1	0	0	0	0	1
NFIC	CCDC9	0	1	0	0	0	0	1
NFIC	CCDC90B	0	1	0	0	0	0	1
NFIC	CCDC92	0	1	0	0	0	0	1
NFIC	CCDC93	0	1	0	0	0	0	1
NFIC	CCDC94	0	1	0	0	0	0	1
NFIC	CCDC97	0	1	0	0	0	0	1
NFIC	CCHCR1	0	0	1	0	0	0	1
NFIC	CCK	0	0	1	0	0	0	1
NFIC	CCKBR	0	0	1	0	0	0	1
NFIC	CCL15	0	1	0	0	0	0	1
NFIC	CCL16	0	1	0	0	0	0	1
NFIC	CCL18	0	0	1	0	0	0	1
NFIC	CCL2	0	1	0	0	0	1	2
NFIC	CCL20	0	1	0	0	0	0	1
NFIC	CCL22	0	1	0	0	0	0	1
NFIC	CCL23	0	0	1	0	0	0	1
NFIC	CCL25	0	1	0	0	0	0	1
NFIC	CCL3	0	1	1	0	0	0	2
NFIC	CCL3L1	0	1	0	0	0	0	1
NFIC	CCL3L3	0	1	0	0	0	0	1
NFIC	CCL4	0	1	0	0	0	0	1
NFIC	CCL4L1	0	1	0	0	0	0	1
NFIC	CCL4L2	0	1	0	0	0	0	1
NFIC	CCL5	0	1	0	0	0	0	1
NFIC	CCM2	0	1	0	0	0	0	1
NFIC	CCM2L	0	0	1	0	0	0	1
NFIC	CCNA2	0	1	0	0	0	0	1
NFIC	CCNB1	0	1	1	0	0	0	2
NFIC	CCNB1IP1	0	1	0	0	0	0	1
NFIC	CCNB2	0	1	0	0	0	0	1
NFIC	CCNC	0	1	0	0	0	0	1
NFIC	CCND1	0	1	1	0	0	0	2
NFIC	CCND2	0	1	0	0	0	0	1
NFIC	CCND3	0	1	1	0	0	0	2
NFIC	CCNDBP1	0	1	0	0	0	0	1
NFIC	CCNE1	0	1	0	0	0	0	1
NFIC	CCNE2	0	1	0	0	0	0	1
NFIC	CCNF	0	1	0	0	0	0	1
NFIC	CCNG1	0	1	1	0	0	0	2
NFIC	CCNG2	0	1	1	0	0	0	2
NFIC	CCNH	0	1	1	0	0	0	2
NFIC	CCNI	0	1	0	0	0	0	1
NFIC	CCNJ	0	1	0	0	0	0	1
NFIC	CCNJL	0	1	0	0	0	0	1
NFIC	CCNK	0	1	1	0	0	0	2
NFIC	CCNL1	0	1	0	0	0	0	1
NFIC	CCNL2	0	1	0	0	0	0	1
NFIC	CCNO	0	1	0	0	0	0	1
NFIC	CCNT1	0	1	0	0	0	0	1
NFIC	CCNT2	0	1	0	0	0	0	1
NFIC	CCNYL1	0	1	0	0	0	0	1
NFIC	CCP110	0	1	0	0	0	0	1
NFIC	CCPG1	0	1	0	0	0	0	1
NFIC	CCR1	0	1	0	0	0	0	1
NFIC	CCR10	0	1	0	0	0	0	1
NFIC	CCR4	0	1	0	0	0	0	1
NFIC	CCR5	0	1	0	0	0	0	1
NFIC	CCR6	0	1	0	0	0	0	1
NFIC	CCR7	0	1	0	0	0	0	1
NFIC	CCR8	0	1	0	0	0	0	1
NFIC	CCR9	0	1	0	0	0	0	1
NFIC	CCRN4L	0	1	0	0	0	0	1
NFIC	CCS	0	1	0	0	0	0	1
NFIC	CCSER1	0	1	0	0	0	0	1
NFIC	CCSER2	0	1	0	0	0	0	1
NFIC	CCT2	0	1	0	0	0	0	1
NFIC	CCT3	0	1	0	0	0	0	1
NFIC	CCT4	0	1	1	0	0	0	2
NFIC	CCT5	0	1	0	0	0	0	1
NFIC	CCT6A	0	1	0	0	0	0	1
NFIC	CCT6B	0	1	1	0	0	0	2
NFIC	CCT6P1	0	1	0	0	0	0	1
NFIC	CCT6P3	0	1	0	0	0	0	1
NFIC	CCT7	0	1	0	0	0	0	1
NFIC	CCT8	0	1	0	0	0	0	1
NFIC	CCZ1	0	1	1	0	0	0	2
NFIC	CCZ1B	0	1	1	0	0	0	2
NFIC	CD101	0	1	0	0	0	0	1
NFIC	CD109	0	1	0	0	0	0	1
NFIC	CD14	0	1	0	0	0	0	1
NFIC	CD151	0	1	0	0	0	0	1
NFIC	CD163	0	0	1	0	0	0	1
NFIC	CD164	0	1	0	0	0	0	1
NFIC	CD19	0	1	0	0	0	0	1
NFIC	CD1D	0	1	0	0	0	0	1
NFIC	CD2	0	0	1	0	0	0	1
NFIC	CD200	0	1	0	0	0	0	1
NFIC	CD200R1	0	1	0	0	0	0	1
[truncated: 12,602 more rows]

## Sheet: gastric cancer
TF	Gene	CHEA	ENCODE	JASPAR	MotifMap	TRANSFAC	TRRUST	Sum
HEYL	AR	0	0	0	0	0	1	1

## Sheet: colon cancer
TF	Gene	CHEA	ENCODE	JASPAR	MotifMap	TRANSFAC	TRRUST	Sum
SNAI1	CDH1	0	0	0	0	1	1	2
SNAI1	CLIC3	0	0	0	0	1	0	1
SNAI1	SFTPC	0	0	0	0	1	0	1
SNAI1	PTPN20B	0	0	0	0	1	0	1
SNAI1	TICAM1	0	0	0	0	1	0	1
SNAI1	FOXJ1	0	0	0	0	1	0	1
SNAI1	CUZD1	0	0	0	0	1	0	1
SNAI1	CNOT1	0	0	0	0	1	0	1
SNAI1	HBEGF	0	0	0	0	0	1	1
SNAI1	F7	0	0	0	0	1	0	1
SNAI1	RPL7L1	0	0	0	0	1	0	1
SNAI1	DOHH	0	0	0	0	1	0	1
SNAI1	JAK3	0	0	0	0	1	0	1
SNAI1	MDM4	0	0	0	0	1	0	1
SNAI1	EIF3L	0	0	0	0	1	0	1
SNAI1	GALNT8	0	0	0	0	1	0	1
SNAI1	SCN2B	0	0	0	0	1	0	1
SNAI1	ACSS2	0	0	0	0	1	0	1
SNAI1	DAOA	0	0	0	0	1	0	1
SNAI1	SCFD2	0	0	0	0	1	0	1
SNAI1	PRAP1	0	0	0	0	1	0	1
SNAI1	PLA2G4B	0	0	0	0	1	0	1
SNAI1	TEX11	0	0	0	0	1	0	1
SNAI1	SUGP2	0	0	0	0	1	0	1
SNAI1	SECTM1	0	0	0	0	1	0	1
SNAI1	C10ORF10	0	0	0	0	1	0	1
SNAI1	FUK	0	0	0	0	1	0	1
SNAI1	GDF1	0	0	0	0	1	0	1
SNAI1	ASCL3	0	0	0	0	1	0	1
SNAI1	ADAP1	0	0	0	0	1	0	1
SNAI1	RASGRP1	0	0	0	0	1	0	1
SNAI1	EIF4EBP3	0	0	0	0	1	0	1
SNAI1	STRA6	0	0	0	0	1	0	1
SNAI1	BAG5	0	0	0	0	1	0	1
SNAI1	DGKZ	0	0	0	0	1	0	1
SNAI1	DDRGK1	0	0	0	0	1	0	1
SNAI1	PRR5L	0	0	0	0	1	0	1
SNAI1	HCFC1R1	0	0	0	0	1	0	1
SNAI1	WWP2	0	0	0	0	1	0	1
SNAI1	SLC25A22	0	0	0	0	1	0	1
SNAI1	ICOSLG	0	0	0	0	1	0	1
SNAI1	LGALS4	0	0	0	0	1	0	1
SNAI1	SLC26A6	0	0	0	0	1	0	1
SNAI1	ACP5	0	0	0	0	1	0	1
SNAI1	DHX34	0	0	0	0	1	0	1
SNAI1	TMEM82	0	0	0	0	1	0	1
SNAI1	CCR2	0	0	0	0	1	0	1
SNAI1	GNG13	0	0	0	0	1	0	1
SNAI1	PKNOX1	0	0	0	0	1	0	1
SNAI1	NAA10	0	0	0	0	1	0	1
SNAI1	CREB3L1	0	0	0	0	1	0	1
SNAI1	ATP2C2	0	0	0	0	1	0	1
SNAI1	APITD1	0	0	0	0	1	0	1
SNAI1	NRXN3	0	0	0	0	1	0	1
SNAI1	C1ORF35	0	0	0	0	1	0	1
SNAI1	ZNF562	0	0	0	0	1	0	1
SNAI1	FAM180B	0	0	0	0	1	0	1
SNAI1	IMPG1	0	0	0	0	1	0	1
SNAI1	XKR8	0	0	0	0	1	0	1
SNAI1	SLC16A3	0	0	0	0	1	0	1
SNAI1	TFAP2C	0	0	0	0	1	0	1
SNAI1	BCL2L12	0	0	0	0	1	0	1
SNAI1	MRPL33	0	0	0	0	1	0	1
SNAI1	GALR3	0	0	0	0	1	0	1
SNAI1	PLA2G3	0	0	0	0	1	0	1
SNAI1	ATG4D	0	0	0	0	1	0	1
SNAI1	CORT	0	0	0	0	1	0	1
SNAI1	LAMB3	0	0	0	0	1	0	1
SNAI1	TPTE2	0	0	0	0	1	0	1
SNAI1	ARMCX1	0	0	0	0	1	0	1
SNAI1	RPS2	0	0	0	0	1	0	1
SNAI1	CRACR2B	0	0	0	0	1	0	1
SNAI1	TKT	0	0	0	0	1	0	1
SNAI1	PGA5	0	0	0	0	1	0	1
SNAI1	MB21D1	0	0	0	0	1	0	1
SNAI1	ADAMTSL2	0	0	0	0	1	0	1
SNAI1	PITPNA	0	0	0	0	1	0	1
SNAI1	ASIP	0	0	0	0	1	0	1
SNAI1	MFSD5	0	0	0	0	1	0	1
SNAI1	LAT2	0	0	0	0	1	0	1
SNAI1	WNT8A	0	0	0	0	1	0	1
SNAI1	PDLIM2	0	0	0	0	1	0	1
SNAI1	FSD1	0	0	0	0	1	0	1
SNAI1	XPC	0	0	0	0	1	0	1
SNAI1	TNFRSF17	0	0	0	0	1	0	1
SNAI1	SARDH	0	0	0	0	1	0	1
SNAI1	SLC41A3	0	0	0	0	1	0	1
SNAI1	C19ORF52	0	0	0	0	1	0	1
SNAI1	COX19	0	0	0	0	1	0	1
SNAI1	PUS1	0	0	0	0	1	0	1
SNAI1	BMP8A	0	0	0	0	1	0	1
SNAI1	RDH13	0	0	0	0	1	0	1
SNAI1	TEX19	0	0	0	0	1	0	1
SNAI1	CROCC	0	0	0	0	1	0	1
SNAI1	VPS37C	0	0	0	0	1	0	1
SNAI1	LRRC25	0	0	0	0	1	0	1
SNAI1	SULT2B1	0	0	0	0	1	0	1
SNAI1	GML	0	0	0	0	1	0	1
SNAI1	CACTIN	0	0	0	0	1	0	1
SNAI1	WNT3A	0	0	0	0	1	0	1
SNAI1	POLR1D	0	0	0	0	1	0	1
SNAI1	IL34	0	0	0	0	1	0	1
SNAI1	ARHGEF16	0	0	0	0	1	0	1
SNAI1	SH3YL1	0	0	0	0	1	0	1
SNAI1	CREM	0	0	0	0	1	0	1
SNAI1	CCDC22	0	0	0	0	1	0	1
SNAI1	PRRX2	0	0	0	0	1	0	1
SNAI1	HRH2	0	0	0	0	1	0	1
SNAI1	PSME1	0	0	0	0	1	0	1
SNAI1	CCDC144A	0	0	0	0	1	0	1
SNAI1	LAX1	0	0	0	0	1	0	1
SNAI1	MYLK3	0	0	0	0	1	0	1
SNAI1	SCO2	0	0	0	0	1	0	1
SNAI1	CLEC4C	0	0	0	0	1	0	1
SNAI1	SSTR5	0	0	0	0	1	0	1
SNAI1	PIGX	0	0	0	0	1	0	1
SNAI1	ATG101	0	0	0	0	1	0	1
SNAI1	C6ORF25	0	0	0	0	1	0	1
SNAI1	PRAM1	0	0	0	0	1	0	1
SNAI1	NCALD	0	0	0	0	1	0	1
SNAI1	GPR56	0	0	0	0	1	0	1
SNAI1	MAPK14	0	0	0	0	1	0	1
SNAI1	LRP8	0	0	0	0	1	0	1
SNAI1	HDHD3	0	0	0	0	1	0	1
SNAI1	THTPA	0	0	0	0	1	0	1
SNAI1	PLVAP	0	0	0	0	1	0	1
SNAI1	S100A7A	0	0	0	0	1	0	1
SNAI1	CSTB	0	0	0	0	1	0	1
SNAI1	CACNA1H	0	0	0	0	1	0	1
SNAI1	EPS8L2	0	0	0	0	1	0	1
SNAI1	SOST	0	0	0	0	1	0	1
SNAI1	CEP131	0	0	0	0	1	0	1
SNAI1	DGKD	0	0	0	0	1	0	1
SNAI1	ANAPC2	0	0	0	0	1	0	1
SNAI1	AP1G1	0	0	0	0	1	0	1
SNAI1	KCNN3	0	0	0	0	1	0	1
SNAI1	OCM	0	0	0	0	1	0	1
SNAI1	IGFBP2	0	0	0	0	1	0	1
SNAI1	SCN4A	0	0	0	0	1	0	1
SNAI1	AZU1	0	0	0	0	1	0	1
SNAI1	POLRMT	0	0	0	0	1	0	1
SNAI1	MAPT	0	0	0	0	1	0	1
SNAI1	MPP3	0	0	0	0	1	0	1
SNAI1	NKD2	0	0	0	0	1	0	1
SNAI1	PSMB2	0	0	0	0	1	0	1
SNAI1	CECR5	0	0	0	0	1	0	1
SNAI1	CCDC27	0	0	0	0	1	0	1
SNAI1	PTK2B	0	0	0	0	1	0	1
SNAI1	C19ORF45	0	0	0	0	1	0	1
SNAI1	LONRF1	0	0	0	0	1	0	1
SNAI1	EXD3	0	0	0	0	1	0	1
SNAI1	WDR90	0	0	0	0	1	0	1
SNAI1	TOX3	0	0	0	0	1	0	1
SNAI1	TNFRSF1B	0	0	0	0	1	0	1
SNAI1	MYO1F	0	0	0	0	1	0	1
SNAI1	CD40	0	0	0	0	1	0	1
SNAI1	S100A6	0	0	0	0	1	0	1
SNAI1	CCDC154	0	0	0	0	1	0	1
SNAI1	TSC22D3	0	0	0	0	1	0	1
SNAI1	NANOS1	0	0	0	0	1	0	1
SNAI1	URGCP-MRPS24	0	0	0	0	1	0	1
SNAI1	C19ORF33	0	0	0	0	1	0	1
SNAI1	RENBP	0	0	0	0	1	0	1
SNAI1	SLC52A1	0	0	0	0	1	0	1
SNAI1	KLF1	0	0	0	0	1	0	1
SNAI1	EPB41	0	0	0	0	1	0	1
SNAI1	NLRP9	0	0	0	0	1	0	1
SNAI1	IKBKE	0	0	0	0	1	0	1
SNAI1	DAND5	0	0	0	0	1	0	1
SNAI1	CCDC106	0	0	0	0	1	0	1
SNAI1	EGLN2	0	0	0	0	1	0	1
SNAI1	PCP2	0	0	0	0	1	0	1
SNAI1	BOD1L1	0	0	0	0	1	0	1
SNAI1	UBA52	0	0	0	0	1	0	1
SNAI1	IL4	0	0	0	0	1	0	1
SNAI1	AMT	0	0	0	0	1	0	1
SNAI1	OSGIN1	0	0	0	0	1	0	1
SNAI1	TMSB4XP8	0	0	0	0	1	0	1
SNAI1	AGXT	0	0	0	0	1	0	1
SNAI1	GLTSCR1	0	0	0	0	1	0	1
SNAI1	PDZD3	0	0	0	0	1	0	1
SNAI1	VPREB1	0	0	0	0	1	0	1
SNAI1	PRR15L	0	0	0	0	1	0	1
SNAI1	IFT88	0	0	0	0	1	0	1
SNAI1	CEP164	0	0	0	0	1	0	1
SNAI1	SMIM24	0	0	0	0	1	0	1
SNAI1	MFSD7	0	0	0	0	1	0	1
SNAI1	ERVFRD-1	0	0	0	0	1	0	1
SNAI1	MAL2	0	0	0	0	1	0	1
SNAI1	TMEM184A	0	0	0	0	1	0	1
SNAI1	PKLR	0	0	0	0	1	0	1
SNAI1	ATXN1L	0	0	0	0	1	0	1
SNAI1	RNF151	0	0	0	0	1	0	1
SNAI1	FN1	0	0	0	0	0	1	1
SNAI1	PIP4K2C	0	0	0	0	1	0	1
SNAI1	CENPM	0	0	0	0	1	0	1
SNAI1	GMDS	0	0	0	0	1	0	1
SNAI1	SHISA5	0	0	0	0	1	0	1
SNAI1	RAB40B	0	0	0	0	1	0	1
SNAI1	FITM1	0	0	0	0	1	0	1
SNAI1	AIFM3	0	0	0	0	1	0	1
SNAI1	MCM5	0	0	0	0	1	0	1
SNAI1	HYPK	0	0	0	0	1	0	1
SNAI1	EPS15L1	0	0	0	0	1	0	1
SNAI1	HNF1A	0	0	0	0	1	0	1
SNAI1	SUN1	0	0	0	0	1	0	1
SNAI1	CBX5	0	0	0	0	1	0	1
SNAI1	HES5	0	0	0	0	1	0	1
SNAI1	ZFAND1	0	0	0	0	1	0	1
SNAI1	APOC2	0	0	0	0	1	0	1
SNAI1	BBC3	0	0	0	0	1	0	1
SNAI1	MRPS21	0	0	0	0	1	0	1
SNAI1	HERC2	0	0	0	0	1	0	1
SNAI1	NANS	0	0	0	0	1	0	1
SNAI1	PLA2G15	0	0	0	0	1	0	1
SNAI1	ECHDC3	0	0	0	0	1	0	1
SNAI1	TXNRD3	0	0	0	0	1	0	1
SNAI1	GSE1	0	0	0	0	1	0	1
SNAI1	R3HDML	0	0	0	0	1	0	1
SNAI1	PLA2G10	0	0	0	0	1	0	1
SNAI1	BTBD6	0	0	0	0	1	0	1
SNAI1	TPSG1	0	0	0	0	1	0	1
SNAI1	FAM178B	0	0	0	0	1	0	1
SNAI1	SLC6A6	0	0	0	0	1	0	1
SNAI1	CYP4F12	0	0	0	0	1	0	1
SNAI1	RHBDL2	0	0	0	0	1	0	1
SNAI1	PPOX	0	0	0	0	1	0	1
SNAI1	ZNF587	0	0	0	0	1	0	1
SNAI1	C15ORF61	0	0	0	0	1	0	1
SNAI1	EFNA3	0	0	0	0	1	0	1
SNAI1	C19ORF71	0	0	0	0	1	0	1
SNAI1	PRR19	0	0	0	0	1	0	1
SNAI1	BRICD5	0	0	0	0	1	0	1
SNAI1	COX4I2	0	0	0	0	1	0	1
SNAI1	GPR3	0	0	0	0	1	0	1
SNAI1	ACER1	0	0	0	0	1	0	1
SNAI1	ANKRD23	0	0	0	0	1	0	1
SNAI1	FAM3B	0	0	0	0	1	0	1
SNAI1	LSR	0	0	0	0	1	0	1
SNAI1	CYP2A13	0	0	0	0	1	0	1
SNAI1	C1ORF168	0	0	0	0	1	0	1
SNAI1	TMEM91	0	0	0	0	1	0	1
SNAI1	GZMM	0	0	0	0	1	0	1
SNAI1	CYP4F3	0	0	0	0	1	0	1
SNAI1	DCAF15	0	0	0	0	1	0	1
SNAI1	SEMA3B	0	0	0	0	1	0	1
SNAI1	MAK	0	0	0	0	1	0	1
SNAI1	CECR6	0	0	0	0	1	0	1
SNAI1	NDUFA11	0	0	0	0	1	0	1
SNAI1	IGLL1	0	0	0	0	1	0	1
SNAI1	SPACA3	0	0	0	0	1	0	1
SNAI1	IL1F10	0	0	0	0	1	0	1
SNAI1	C6ORF118	0	0	0	0	1	0	1
SNAI1	RASSF2	0	0	0	0	1	0	1
SNAI1	MOB3A	0	0	0	0	1	0	1
SNAI1	CERS1	0	0	0	0	1	0	1
SNAI1	OR2C1	0	0	0	0	1	0	1
SNAI1	FGF3	0	0	0	0	1	0	1
SNAI1	ZNF205	0	0	0	0	1	0	1
SNAI1	NSUN5	0	0	0	0	1	0	1
SNAI1	MAPKAP1	0	0	0	0	1	0	1
SNAI1	SLC12A7	0	0	0	0	1	0	1
SNAI1	SIGLEC9	0	0	0	0	1	0	1
SNAI1	EIF2AK1	0	0	0	0	1	0	1
SNAI1	PTP4A2	0	0	0	0	1	0	1
SNAI1	FLT3LG	0	0	0	0	1	0	1
SNAI1	WBP2	0	0	0	0	1	0	1
SNAI1	CDK10	0	0	0	0	1	0	1
SNAI1	KDM4C	0	0	0	0	1	0	1
SNAI1	DEFB119	0	0	0	0	1	0	1
SNAI1	GOT1L1	0	0	0	0	1	0	1
SNAI1	USP36	0	0	0	0	1	0	1
SNAI1	LIN7B	0	0	0	0	1	0	1
SNAI1	TAF11	0	0	0	0	1	0	1
SNAI1	C10ORF32	0	0	0	0	1	0	1
SNAI1	SSH3	0	0	0	0	1	0	1
SNAI1	CYP11B2	0	0	0	0	1	0	1
SNAI1	ENPP7	0	0	0	0	1	0	1
SNAI1	NFATC2	0	0	0	0	1	0	1
SNAI1	SLC44A4	0	0	0	0	1	0	1
SNAI1	C1ORF189	0	0	0	0	1	0	1
SNAI1	TEKT2	0	0	0	0	1	0	1
SNAI1	TMEM233	0	0	0	0	1	0	1
SNAI1	CCL25	0	0	0	0	1	0	1
SNAI1	PXYLP1	0	0	0	0	1	0	1
SNAI1	PEX10	0	0	0	0	1	0	1
SNAI1	MTA3	0	0	0	0	1	0	1
SNAI1	MUC6	0	0	0	0	1	0	1
SNAI1	SALL2	0	0	0	0	1	0	1
SNAI1	STRN4	0	0	0	0	1	0	1
SNAI1	ERBB3	0	0	0	0	1	0	1
SNAI1	SCNN1A	0	0	0	0	1	0	1
SNAI1	PIAS4	0	0	0	0	1	0	1
SNAI1	CORO7-PAM16	0	0	0	0	1	0	1
SNAI1	TIMM10B	0	0	0	0	1	0	1
SNAI1	PPL	0	0	0	0	1	0	1
SNAI1	PROSC	0	0	0	0	1	0	1
SNAI1	HAUS1	0	0	0	0	1	0	1
SNAI1	TMEM205	0	0	0	0	1	0	1
SNAI1	TMEM132D	0	0	0	0	1	0	1
SNAI1	ZDHHC1	0	0	0	0	1	0	1
SNAI1	HCN2	0	0	0	0	1	0	1
SNAI1	KCNAB2	0	0	0	0	1	0	1
SNAI1	BPY2C	0	0	0	0	1	0	1
SNAI1	SMAD3	0	0	0	0	1	0	1
SNAI1	MASP2	0	0	0	0	1	0	1
SNAI1	IGSF21	0	0	0	0	1	0	1
SNAI1	MAMSTR	0	0	0	0	1	0	1
SNAI1	KLC2	0	0	0	0	1	0	1
SNAI1	PNKD	0	0	0	0	1	0	1
SNAI1	PLS1	0	0	0	0	1	0	1
SNAI1	SF3B6	0	0	0	0	1	0	1
SNAI1	TFCP2L1	0	0	0	0	1	0	1
SNAI1	NIPAL3	0	0	0	0	1	0	1
SNAI1	NLRP2	0	0	0	0	1	0	1
SNAI1	ATP13A2	0	0	0	0	1	0	1
SNAI1	TXNDC5	0	0	0	0	1	0	1
SNAI1	COL20A1	0	0	0	0	1	0	1
SNAI1	AMIGO3	0	0	0	0	1	0	1
SNAI1	PTPMT1	0	0	0	0	1	0	1
SNAI1	RHOH	0	0	0	0	1	0	1
SNAI1	CEP170B	0	0	0	0	1	0	1
SNAI1	UTS2	0	0	0	0	1	0	1
SNAI1	TMEM59L	0	0	0	0	1	0	1
SNAI1	RNF181	0	0	0	0	1	0	1
SNAI1	SRRM5	0	0	0	0	1	0	1
SNAI1	NAPSA	0	0	0	0	1	0	1
SNAI1	PNPLA4	0	0	0	0	1	0	1
SNAI1	PLCD1	0	0	0	0	1	0	1
SNAI1	BRF1	0	0	0	0	1	0	1
SNAI1	RBP5	0	0	0	0	1	0	1
SNAI1	EEF2K	0	0	0	0	1	0	1
SNAI1	NMBR	0	0	0	0	1	0	1
SNAI1	SIRT6	0	0	0	0	1	0	1
SNAI1	CCDC71	0	0	0	0	1	0	1
SNAI1	FUT1	0	0	0	0	1	0	1
SNAI1	EVPL	0	0	0	0	1	0	1
SNAI1	ABCA7	0	0	0	0	1	0	1
SNAI1	CARNS1	0	0	0	0	1	0	1
SNAI1	C4ORF47	0	0	0	0	1	0	1
SNAI1	CD3G	0	0	0	0	1	0	1
SNAI1	TEF	0	0	0	0	1	0	1
SNAI1	RABGGTA	0	0	0	0	1	0	1
SNAI1	ALG6	0	0	0	0	1	0	1
SNAI1	TMEM11	0	0	0	0	1	0	1
SNAI1	IL17RE	0	0	0	0	1	0	1
SNAI1	ARHGEF39	0	0	0	0	1	0	1
SNAI1	GPR123	0	0	0	0	1	0	1
SNAI1	TSPAN10	0	0	0	0	1	0	1
SNAI1	HYAL2	0	0	0	0	1	0	1
SNAI1	CARD14	0	0	0	0	1	0	1
SNAI1	PITRM1	0	0	0	0	1	0	1
SNAI1	BRK1	0	0	0	0	1	0	1
SNAI1	FLII	0	0	0	0	1	0	1
SNAI1	LRRC8E	0	0	0	0	1	0	1
SNAI1	SIGLEC10	0	0	0	0	1	0	1
SNAI1	KRTAP5-8	0	0	0	0	1	0	1
SNAI1	DPH7	0	0	0	0	1	0	1
SNAI1	SLC2A5	0	0	0	0	1	0	1
SNAI1	TINAG	0	0	0	0	1	0	1
SNAI1	MX2	0	0	0	0	1	0	1
SNAI1	SPATA2L	0	0	0	0	1	0	1
SNAI1	FIGNL1	0	0	0	0	1	0	1
SNAI1	RIMBP3B	0	0	0	0	1	0	1
SNAI1	OXT	0	0	0	0	1	0	1
SNAI1	NEK6	0	0	0	0	1	0	1
SNAI1	NHP2L1	0	0	0	0	1	0	1
SNAI1	RCVRN	0	0	0	0	1	0	1
SNAI1	ARHGEF18	0	0	0	0	1	0	1
SNAI1	FAM53A	0	0	0	0	1	0	1
SNAI1	DDX19B	0	0	0	0	1	0	1
SNAI1	SYT8	0	0	0	0	1	0	1
SNAI1	NANOS2	0	0	0	0	1	0	1
SNAI1	MYLIP	0	0	0	0	1	0	1
SNAI1	NCKAP1L	0	0	0	0	1	0	1
SNAI1	KCNA2	0	0	0	0	1	0	1
SNAI1	FFAR1	0	0	0	0	1	0	1
SNAI1	NOXA1	0	0	0	0	1	0	1
SNAI1	ATP5I	0	0	0	0	1	0	1
SNAI1	C5ORF55	0	0	0	0	1	0	1
SNAI1	ZNF91	0	0	0	0	1	0	1
SNAI1	SNRNP70	0	0	0	0	1	0	1
SNAI1	PVRL2	0	0	0	0	1	0	1
SNAI1	MRPL12	0	0	0	0	1	0	1
SNAI1	LILRA2	0	0	0	0	1	0	1
SNAI1	SPNS3	0	0	0	0	1	0	1
SNAI1	HIPK4	0	0	0	0	1	0	1
SNAI1	EPS8L1	0	0	0	0	1	0	1
SNAI1	LY6D	0	0	0	0	1	0	1
SNAI1	EIF3C	0	0	0	0	1	0	1
SNAI1	LY96	0	0	0	0	1	0	1
SNAI1	SIPA1	0	0	0	0	1	0	1
SNAI1	ZNF253	0	0	0	0	1	0	1
SNAI1	PPP3CB	0	0	0	0	1	0	1
SNAI1	FBLIM1	0	0	0	0	1	0	1
SNAI1	KCNK16	0	0	0	0	1	0	1
SNAI1	H1FOO	0	0	0	0	1	0	1
SNAI1	FAM71E1	0	0	0	0	1	0	1
SNAI1	IL3	0	0	0	0	1	0	1
SNAI1	CELF1	0	0	0	0	1	0	1
SNAI1	MYLPF	0	0	0	0	1	0	1
SNAI1	ANKRD12	0	0	0	0	1	0	1
SNAI1	INSL3	0	0	0	0	1	0	1
SNAI1	AK1	0	0	0	0	1	0	1
SNAI1	LDLRAD4	0	0	0	0	1	0	1
SNAI1	PPP2R2C	0	0	0	0	1	0	1
SNAI1	FOXN4	0	0	0	0	1	0	1
SNAI1	ADSSL1	0	0	0	0	1	0	1
SNAI1	LUC7L3	0	0	0	0	1	0	1
SNAI1	AMBP	0	0	0	0	1	0	1
SNAI1	MSANTD3-TMEFF1	0	0	0	0	1	0	1
SNAI1	IL31	0	0	0	0	1	0	1
SNAI1	NLRP7	0	0	0	0	1	0	1
SNAI1	SLC18B1	0	0	0	0	1	0	1
SNAI1	NXPH4	0	0	0	0	1	0	1
SNAI1	PABPN1L	0	0	0	0	1	0	1
SNAI1	ARPC5L	0	0	0	0	1	0	1
SNAI1	ZFHX2	0	0	0	0	1	0	1
SNAI1	NLRC4	0	0	0	0	1	0	1
SNAI1	ACHE	0	0	0	0	1	0	1
SNAI1	AGRP	0	0	0	0	1	0	1
SNAI1	SDCBP2	0	0	0	0	1	0	1
SNAI1	PRRG4	0	0	0	0	1	0	1
SNAI1	MFSD6L	0	0	0	0	1	0	1
SNAI1	DDX54	0	0	0	0	1	0	1
SNAI1	DAG1	0	0	0	0	1	0	1
SNAI1	ZNF483	0	0	0	0	1	0	1
SNAI1	KRTAP10-10	0	0	0	0	1	0	1
SNAI1	CCL16	0	0	0	0	1	0	1
SNAI1	AQP12B	0	0	0	0	1	0	1
SNAI1	CDK3	0	0	0	0	1	0	1
SNAI1	C1ORF86	0	0	0	0	1	0	1
SNAI1	BCORL1	0	0	0	0	1	0	1
SNAI1	CCL17	0	0	0	0	1	0	1
SNAI1	DBH	0	0	0	0	1	0	1
SNAI1	BCAM	0	0	0	0	1	0	1
SNAI1	SHROOM2	0	0	0	0	1	0	1
SNAI1	LPIN1	0	0	0	0	1	0	1
SNAI1	BRD9	0	0	0	0	1	0	1
SNAI1	EMC10	0	0	0	0	1	0	1
SNAI1	SMC5	0	0	0	0	1	0	1
SNAI1	CD37	0	0	0	0	1	0	1
SNAI1	SHPK	0	0	0	0	1	0	1
SNAI1	SMTN	0	0	0	0	1	0	1
SNAI1	WSCD1	0	0	0	0	1	0	1
SNAI1	OASL	0	0	0	0	1	0	1
SNAI1	FLNA	0	0	0	0	1	0	1
SNAI1	TTYH3	0	0	0	0	1	0	1
SNAI1	LRRC55	0	0	0	0	1	0	1
SNAI1	LYSMD4	0	0	0	0	1	0	1
SNAI1	TGM2	0	0	0	0	1	0	1
SNAI1	FBXL6	0	0	0	0	1	0	1
SNAI1	MAMDC4	0	0	0	0	1	0	1
SNAI1	LSP1	0	0	0	0	1	0	1
SNAI1	CDC42EP5	0	0	0	0	1	0	1
SNAI1	PGPEP1	0	0	0	0	1	0	1
SNAI1	MPP5	0	0	0	0	1	0	1
SNAI1	FNDC8	0	0	0	0	1	0	1
SNAI1	CPSF3L	0	0	0	0	1	0	1
SNAI1	PGLYRP2	0	0	0	0	1	0	1
SNAI1	CST5	0	0	0	0	1	0	1
SNAI1	GINS2	0	0	0	0	1	0	1
SNAI1	CCDC103	0	0	0	0	1	0	1
SNAI1	SEC14L1	0	0	0	0	1	0	1
SNAI1	KCNE4	0	0	0	0	1	0	1
SNAI1	FAM65B	0	0	0	0	1	0	1
SNAI1	CACNB2	0	0	0	0	1	0	1
SNAI1	PRKD2	0	0	0	0	1	0	1
SNAI1	PNPLA3	0	0	0	0	1	0	1
SNAI1	CLDN9	0	0	0	0	1	0	1
SNAI1	SLC7A13	0	0	0	0	1	0	1
SNAI1	DPH3P1	0	0	0	0	1	0	1
SNAI1	SCIMP	0	0	0	0	1	0	1
SNAI1	HTR1F	0	0	0	0	1	0	1
SNAI1	TUSC2	0	0	0	0	1	0	1
SNAI1	HAS3	0	0	0	0	1	0	1
SNAI1	TMEM81	0	0	0	0	1	0	1
SNAI1	GGT1	0	0	0	0	1	0	1
SNAI1	ARL2BP	0	0	0	0	1	0	1
SNAI1	VDR	0	0	0	0	0	1	1
SNAI1	MEN1	0	0	0	0	1	0	1
SNAI1	PGA3	0	0	0	0	1	0	1
SNAI1	FPR2	0	0	0	0	1	0	1
SNAI1	SCGB1D4	0	0	0	0	1	0	1
SNAI1	TNXB	0	0	0	0	1	0	1
SNAI1	ANKRD20A3	0	0	0	0	1	0	1
SNAI1	PRM1	0	0	0	0	1	0	1
SNAI1	GCGR	0	0	0	0	1	0	1
SNAI1	LGALS13	0	0	0	0	1	0	1
SNAI1	CCM2	0	0	0	0	1	0	1
SNAI1	LRP5	0	0	0	0	1	0	1
SNAI1	ALKBH4	0	0	0	0	1	0	1
SNAI1	ZGLP1	0	0	0	0	1	0	1
SNAI1	LRRC43	0	0	0	0	1	0	1
SNAI1	BAIAP3	0	0	0	0	1	0	1
SNAI1	RNH1	0	0	0	0	1	0	1
SNAI1	CD3E	0	0	0	0	1	0	1
SNAI1	PTPRH	0	0	0	0	1	0	1
SNAI1	CC2D1A	0	0	0	0	1	0	1
SNAI1	KRT15	0	0	0	0	1	0	1
SNAI1	ERV3-1	0	0	0	0	1	0	1
SNAI1	FSCN2	0	0	0	0	1	0	1
SNAI1	ATP6V1C2	0	0	0	0	1	0	1
SNAI1	HTRA2	0	0	0	0	1	0	1
SNAI1	C17ORF99	0	0	0	0	1	0	1
SNAI1	ERICH1	0	0	0	0	1	0	1
SNAI1	UNC93B1	0	0	0	0	1	0	1
SNAI1	SOHLH1	0	0	0	0	1	0	1
SNAI1	IGLL5	0	0	0	0	1	0	1
SNAI1	TACC3	0	0	0	0	1	0	1
SNAI1	AES	0	0	0	0	1	0	1
SNAI1	PHACTR3	0	0	0	0	1	0	1
SNAI1	PACSIN2	0	0	0	0	1	0	1
SNAI1	SPRR1A	0	0	0	0	1	0	1
SNAI1	PPFIA1	0	0	0	0	1	0	1
SNAI1	PARP10	0	0	0	0	1	0	1
SNAI1	APOL2	0	0	0	0	1	0	1
SNAI1	ZNF3	0	0	0	0	1	0	1
SNAI1	ARPIN	0	0	0	0	1	0	1
SNAI1	ZNF276	0	0	0	0	1	0	1
SNAI1	PRKCZ	0	0	0	0	1	0	1
SNAI1	ZNF480	0	0	0	0	1	0	1
SNAI1	PAK6	0	0	0	0	1	0	1
SNAI1	MAS1	0	0	0	0	1	0	1
SNAI1	NINJ1	0	0	0	0	1	0	1
SNAI1	SUV39H1	0	0	0	0	1	0	1
SNAI1	ZMYND10	0	0	0	0	1	0	1
SNAI1	NPDC1	0	0	0	0	1	0	1
SNAI1	CELA3B	0	0	0	0	1	0	1
SNAI1	ATHL1	0	0	0	0	1	0	1
SNAI1	APOBEC3A	0	0	0	0	1	0	1
SNAI1	CHRNE	0	0	0	0	1	0	1
SNAI1	IL25	0	0	0	0	1	0	1
SNAI1	TNFSF12-TNFSF13	0	0	0	0	1	0	1
SNAI1	GRB7	0	0	0	0	1	0	1
SNAI1	RAD51D	0	0	0	0	1	0	1
SNAI1	ACTG2	0	0	0	0	1	0	1
SNAI1	ACTR6	0	0	0	0	1	0	1
SNAI1	MSH2	0	0	0	0	1	0	1
SNAI1	HN1	0	0	0	0	1	0	1
SNAI1	PGM3	0	0	0	0	1	0	1
SNAI1	WDR93	0	0	0	0	1	0	1
SNAI1	TTC5	0	0	0	0	1	0	1
SNAI1	SERF2	0	0	0	0	1	0	1
SNAI1	DKK4	0	0	0	0	1	0	1
SNAI1	PLXNB3	0	0	0	0	1	0	1
SNAI1	LTBP4	0	0	0	0	1	0	1
SNAI1	DHX16	0	0	0	0	1	0	1
SNAI1	TMEM242	0	0	0	0	1	0	1
SNAI1	MOCOS	0	0	0	0	1	0	1
SNAI1	TMPRSS2	0	0	0	0	1	0	1
SNAI1	RGS6	0	0	0	0	1	0	1
SNAI1	GSDMD	0	0	0	0	1	0	1
SNAI1	TLE6	0	0	0	0	1	0	1
SNAI1	ATP2B3	0	0	0	0	1	0	1
SNAI1	DAZAP2	0	0	0	0	1	0	1
SNAI1	ARHGAP39	0	0	0	0	1	0	1
SNAI1	DNASE1L2	0	0	0	0	1	0	1
SNAI1	CCL4	0	0	0	0	1	0	1
SNAI1	PRTN3	0	0	0	0	1	0	1
SNAI1	NLRP12	0	0	0	0	1	0	1
SNAI1	IQCK	0	0	0	0	1	0	1
SNAI1	DLGAP4	0	0	0	0	1	0	1
SNAI1	C15ORF38-AP3S2	0	0	0	0	1	0	1
SNAI1	KATNA1	0	0	0	0	1	0	1
SNAI1	CA9	0	0	0	0	1	0	1
SNAI1	SGSH	0	0	0	0	1	0	1
SNAI1	MOGAT3	0	0	0	0	1	0	1
SNAI1	MGEA5	0	0	0	0	1	0	1
SNAI1	PPP2R5C	0	0	0	0	1	0	1
SNAI1	LGALS12	0	0	0	0	1	0	1
SNAI1	VPS13C	0	0	0	0	1	0	1
SNAI1	AGO1	0	0	0	0	1	0	1
SNAI1	NIPA2	0	0	0	0	1	0	1
SNAI1	TM7SF2	0	0	0	0	1	0	1
SNAI1	CD164L2	0	0	0	0	1	0	1
SNAI1	NR1D1	0	0	0	0	1	0	1
SNAI1	MCM8	0	0	0	0	1	0	1
SNAI1	MTCH2	0	0	0	0	1	0	1
SNAI1	C2ORF54	0	0	0	0	1	0	1
SNAI1	PXN	0	0	0	0	1	0	1
SNAI1	SLC28A3	0	0	0	0	1	0	1
SNAI1	SPRYD4	0	0	0	0	1	0	1
SNAI1	FAM83D	0	0	0	0	1	0	1
SNAI1	CECR1	0	0	0	0	1	0	1
SNAI1	RNF208	0	0	0	0	1	0	1
SNAI1	PDE6B	0	0	0	0	1	0	1
SNAI1	C22ORF15	0	0	0	0	1	0	1
SNAI1	NPW	0	0	0	0	1	0	1
SNAI1	TREH	0	0	0	0	1	0	1
SNAI1	IZUMO4	0	0	0	0	1	0	1
SNAI1	ATOH8	0	0	0	0	1	0	1
SNAI1	SLC47A2	0	0	0	0	1	0	1
SNAI1	KLHL18	0	0	0	0	1	0	1
SNAI1	KRT16	0	0	0	0	1	0	1
SNAI1	FAM90A1	0	0	0	0	1	0	1
SNAI1	MRPS34	0	0	0	0	1	0	1
SNAI1	ZNF679	0	0	0	0	1	0	1
SNAI1	GATA2	0	0	0	0	1	0	1
SNAI1	KRT17	0	0	0	0	1	0	1
SNAI1	ARFRP1	0	0	0	0	1	0	1
SNAI1	PCOLCE	0	0	0	0	1	0	1
SNAI1	MKL2	0	0	0	0	1	0	1
SNAI1	TMIGD2	0	0	0	0	1	0	1
SNAI1	SLC46A2	0	0	0	0	1	0	1
SNAI1	BANF2	0	0	0	0	1	0	1
SNAI1	CYP26A1	0	0	0	0	1	0	1
SNAI1	ZSCAN10	0	0	0	0	1	0	1
SNAI1	MTL5	0	0	0	0	1	0	1
SNAI1	GPR35	0	0	0	0	1	0	1
SNAI1	CSTL1	0	0	0	0	1	0	1
SNAI1	CCDC33	0	0	0	0	1	0	1
SNAI1	LPAR2	0	0	0	0	1	0	1
SNAI1	BEST3	0	0	0	0	1	0	1
SNAI1	CAMK2B	0	0	0	0	1	0	1
SNAI1	CCDC43	0	0	0	0	1	0	1
SNAI1	PTPRU	0	0	0	0	1	0	1
SNAI1	GHDC	0	0	0	0	1	0	1
SNAI1	SYNGR3	0	0	0	0	1	0	1
SNAI1	GPR97	0	0	0	0	1	0	1
SNAI1	GRM5	0	0	0	0	1	0	1
SNAI1	SYT7	0	0	0	0	1	0	1
SNAI1	TRIM37	0	0	0	0	1	0	1
SNAI1	IL17C	0	0	0	0	1	0	1
SNAI1	SLC9A3	0	0	0	0	1	0	1
SNAI1	IDNK	0	0	0	0	1	0	1
SNAI1	EFR3B	0	0	0	0	1	0	1
SNAI1	FNIP1	0	0	0	0	1	0	1
SNAI1	TVP23A	0	0	0	0	1	0	1
SNAI1	C11ORF57	0	0	0	0	1	0	1
SNAI1	TNFRSF14	0	0	0	0	1	0	1
SNAI1	NPM2	0	0	0	0	1	0	1
SNAI1	NODAL	0	0	0	0	1	0	1
SNAI1	TTC39B	0	0	0	0	1	0	1
SNAI1	PIP	0	0	0	0	1	0	1
SNAI1	SNAP91	0	0	0	0	1	0	1
SNAI1	MMS19	0	0	0	0	1	0	1
SNAI1	DUS4L	0	0	0	0	1	0	1
SNAI1	ABHD11	0	0	0	0	1	0	1
SNAI1	AGTRAP	0	0	0	0	1	0	1
SNAI1	KRTAP10-2	0	0	0	0	1	0	1
SNAI1	NWD1	0	0	0	0	1	0	1
SNAI1	PYGB	0	0	0	0	1	0	1
SNAI1	B4GALNT2	0	0	0	0	1	0	1
SNAI1	SH3BP2	0	0	0	0	1	0	1
SNAI1	LCNL1	0	0	0	0	1	0	1
SNAI1	FUT2	0	0	0	0	1	0	1
SNAI1	STAG3	0	0	0	0	1	0	1
SNAI1	CLEC18B	0	0	0	0	1	0	1
SNAI1	CRELD2	0	0	0	0	1	0	1
SNAI1	KNDC1	0	0	0	0	1	0	1
SNAI1	ZNF615	0	0	0	0	1	0	1
SNAI1	AEBP1	0	0	0	0	1	0	1
SNAI1	ATAD3C	0	0	0	0	1	0	1
SNAI1	CDH23	0	0	0	0	1	0	1
SNAI1	PTGER1	0	0	0	0	1	0	1
SNAI1	RASGEF1A	0	0	0	0	1	0	1
SNAI1	TRAPPC5	0	0	0	0	1	0	1
SNAI1	IGFALS	0	0	0	0	1	0	1
SNAI1	CYHR1	0	0	0	0	1	0	1
SNAI1	TMEM92	0	0	0	0	1	0	1
SNAI1	LZTS3	0	0	0	0	1	0	1
SNAI1	YIPF2	0	0	0	0	1	0	1
SNAI1	PAMR1	0	0	0	0	1	0	1
SNAI1	FAM71F2	0	0	0	0	1	0	1
SNAI1	HNF4A	0	0	0	0	1	0	1
SNAI1	LTB4R	0	0	0	0	1	0	1
SNAI1	LCN10	0	0	0	0	1	0	1
SNAI1	STAP2	0	0	0	0	1	0	1
SNAI1	ANKRD30B	0	0	0	0	1	0	1
SNAI1	CSTF1	0	0	0	0	1	0	1
SNAI1	SH2D6	0	0	0	0	1	0	1
SNAI1	ZAP70	0	0	0	0	1	0	1
SNAI1	MIEF2	0	0	0	0	1	0	1
SNAI1	DBP	0	0	0	0	1	0	1
SNAI1	TSR2	0	0	0	0	1	0	1
SNAI1	TMEM236	0	0	0	0	1	0	1
SNAI1	LAMA5	0	0	0	0	1	0	1
SNAI1	GBA	0	0	0	0	1	0	1
SNAI1	TAB1	0	0	0	0	1	0	1
SNAI1	PADI1	0	0	0	0	1	0	1
SNAI1	ANKRD27	0	0	0	0	1	0	1
SNAI1	NUDT14	0	0	0	0	1	0	1
SNAI1	PIK3R5	0	0	0	0	1	0	1
SNAI1	TTC24	0	0	0	0	1	0	1
SNAI1	ANKRD30A	0	0	0	0	1	0	1
SNAI1	REXO2	0	0	0	0	1	0	1
SNAI1	MAPK13	0	0	0	0	1	0	1
SNAI1	LRRC19	0	0	0	0	1	0	1
SNAI1	GOLGA7B	0	0	0	0	1	0	1
SNAI1	ARRDC1	0	0	0	0	1	0	1
SNAI1	TMEM150A	0	0	0	0	1	0	1
SNAI1	KNG1	0	0	0	0	1	0	1
SNAI1	CPZ	0	0	0	0	1	0	1
SNAI1	TMEM25	0	0	0	0	1	0	1
SNAI1	TEX2	0	0	0	0	1	0	1
SNAI1	ADORA2A	0	0	0	0	1	0	1
SNAI1	TYK2	0	0	0	0	1	0	1
SNAI1	APOBEC1	0	0	0	0	1	0	1
SNAI1	KCNJ11	0	0	0	0	1	0	1
SNAI1	PIK3IP1	0	0	0	0	1	0	1
SNAI1	SLC27A2	0	0	0	0	1	0	1
SNAI1	PHKG1	0	0	0	0	1	0	1
SNAI1	GPR153	0	0	0	0	1	0	1
SNAI1	FBXO17	0	0	0	0	1	0	1
SNAI1	ADAM8	0	0	0	0	1	0	1
SNAI1	AGPAT2	0	0	0	0	1	0	1
SNAI1	C17ORF47	0	0	0	0	1	0	1
SNAI1	ECI2	0	0	0	0	1	0	1
SNAI1	NUDC	0	0	0	0	1	0	1
SNAI1	CEACAM16	0	0	0	0	1	0	1
SNAI1	HMGN2	0	0	0	0	1	0	1
SNAI1	SERPINF1	0	0	0	0	1	0	1
SNAI1	HMOX1	0	0	0	0	1	0	1
SNAI1	FAM209A	0	0	0	0	1	0	1
SNAI1	PLAC8	0	0	0	0	1	0	1
SNAI1	ACP1	0	0	0	0	1	0	1
SNAI1	CCL4L2	0	0	0	0	1	0	1
SNAI1	RAX2	0	0	0	0	1	0	1
SNAI1	DAB2IP	0	0	0	0	1	0	1
SNAI1	CLEC18C	0	0	0	0	1	0	1
SNAI1	CCT3	0	0	0	0	1	0	1
SNAI1	MCL1	0	0	0	0	1	0	1
SNAI1	SLC25A41	0	0	0	0	1	0	1
SNAI1	STAT4	0	0	0	0	1	0	1
SNAI1	JMJD7	0	0	0	0	1	0	1
SNAI1	CORO7	0	0	0	0	1	0	1
SNAI1	ZNF839	0	0	0	0	1	0	1
SNAI1	SLC28A1	0	0	0	0	1	0	1
SNAI1	C6ORF1	0	0	0	0	1	0	1
SNAI1	ZNF185	0	0	0	0	1	0	1
SNAI1	BAIAP2L1	0	0	0	0	1	0	1
SNAI1	ATP6V1F	0	0	0	0	1	0	1
SNAI1	GLI2	0	0	0	0	1	0	1
SNAI1	PLXNB1	0	0	0	0	1	0	1
SNAI1	GCNT1	0	0	0	0	1	0	1
SNAI1	LNX1	0	0	0	0	1	0	1
SNAI1	MIOX	0	0	0	0	1	0	1
SNAI1	IL12RB1	0	0	0	0	1	0	1
SNAI1	IL6R	0	0	0	0	1	0	1
SNAI1	RHOV	0	0	0	0	1	0	1
SNAI1	MGRN1	0	0	0	0	1	0	1
SNAI1	INHBE	0	0	0	0	1	0	1
SNAI1	NIPAL2	0	0	0	0	1	0	1
SNAI1	GGACT	0	0	0	0	1	0	1
SNAI1	PTGES	0	0	0	0	1	0	1
SNAI1	ACOT6	0	0	0	0	1	0	1
SNAI1	ISM2	0	0	0	0	1	0	1
SNAI1	PDCL3	0	0	0	0	1	0	1
SNAI1	NUDT7	0	0	0	0	1	0	1
SNAI1	NUP210	0	0	0	0	1	0	1
SNAI1	RINL	0	0	0	0	1	0	1
SNAI1	KRTAP5-3	0	0	0	0	1	0	1
SNAI1	PRAMEF20	0	0	0	0	1	0	1
SNAI1	PIGS	0	0	0	0	1	0	1
SNAI1	CD160	0	0	0	0	1	0	1
SNAI1	BEST1	0	0	0	0	1	0	1
SNAI1	NOX3	0	0	0	0	1	0	1
SNAI1	CD79B	0	0	0	0	1	0	1
SNAI1	C1ORF115	0	0	0	0	1	0	1
SNAI1	PI16	0	0	0	0	1	0	1
SNAI1	C17ORF70	0	0	0	0	1	0	1
SNAI1	FAM212B	0	0	0	0	1	0	1
SNAI1	ACOT7	0	0	0	0	1	0	1
SNAI1	USP33	0	0	0	0	1	0	1
SNAI1	NMNAT2	0	0	0	0	1	0	1
SNAI1	SUSD3	0	0	0	0	1	0	1
SNAI1	ACTN4	0	0	0	0	1	0	1
SNAI1	LPCAT1	0	0	0	0	1	0	1
SNAI1	FAM217B	0	0	0	0	1	0	1
SNAI1	RUNDC3A	0	0	0	0	1	0	1
SNAI1	TRAPPC2L	0	0	0	0	1	0	1
SNAI1	CORO2B	0	0	0	0	1	0	1
SNAI1	PILRA	0	0	0	0	1	0	1
SNAI1	TRPT1	0	0	0	0	1	0	1
SNAI1	MRPL53	0	0	0	0	1	0	1
SNAI1	SNX6	0	0	0	0	1	0	1
SNAI1	MT3	0	0	0	0	1	0	1
SNAI1	GLT6D1	0	0	0	0	1	0	1
SNAI1	ZNF784	0	0	0	0	1	0	1
SNAI1	CXADR	0	0	0	0	0	1	1
SNAI1	RNF19A	0	0	0	0	1	0	1
SNAI1	RHOD	0	0	0	0	1	0	1
SNAI1	FAM25G	0	0	0	0	1	0	1
SNAI1	CCDC88B	0	0	0	0	1	0	1
SNAI1	C1ORF53	0	0	0	0	1	0	1
SNAI1	OVCA2	0	0	0	0	1	0	1
SNAI1	PARVB	0	0	0	0	1	0	1
SNAI1	SUPT5H	0	0	0	0	1	0	1
SNAI1	CLEC18A	0	0	0	0	1	0	1
SNAI1	CAPN10	0	0	0	0	1	0	1
SNAI1	PSMD1	0	0	0	0	1	0	1
SNAI1	HABP2	0	0	0	0	1	0	1
SNAI1	ALPP	0	0	0	0	1	0	1
SNAI1	BBX	0	0	0	0	1	0	1
SNAI1	TSSC1	0	0	0	0	1	0	1
SNAI1	LSM7	0	0	0	0	1	0	1
SNAI1	ABCA3	0	0	0	0	1	0	1
SNAI1	ZSCAN30	0	0	0	0	1	0	1
SNAI1	TMEM223	0	0	0	0	1	0	1
SNAI1	KRTAP9-9	0	0	0	0	1	0	1
SNAI1	CDC34	0	0	0	0	1	0	1
SNAI1	RSPH10B2	0	0	0	0	1	0	1
SNAI1	FBXO24	0	0	0	0	1	0	1
SNAI1	C9ORF114	0	0	0	0	1	0	1
SNAI1	STRBP	0	0	0	0	1	0	1
SNAI1	TMPRSS4	0	0	0	0	1	0	1
SNAI1	C3ORF27	0	0	0	0	1	0	1
SNAI1	LTF	0	0	0	0	1	0	1
SNAI1	TCAP	0	0	0	0	1	0	1
SNAI1	ZNF138	0	0	0	0	1	0	1
SNAI1	STPG1	0	0	0	0	1	0	1
SNAI1	HBQ1	0	0	0	0	1	0	1
SNAI1	UGDH	0	0	0	0	1	0	1
SNAI1	CST2	0	0	0	0	1	0	1
SNAI1	PI4KA	0	0	0	0	1	0	1
SNAI1	PTP4A3	0	0	0	0	1	0	1
SNAI1	DOLPP1	0	0	0	0	1	0	1
SNAI1	LGALS14	0	0	0	0	1	0	1
SNAI1	C1GALT1C1	0	0	0	0	1	0	1
SNAI1	GRK1	0	0	0	0	1	0	1
SNAI1	ZNF688	0	0	0	0	1	0	1
SNAI1	TRPV1	0	0	0	0	1	0	1
SNAI1	TTYH2	0	0	0	0	1	0	1
SNAI1	MRPL14	0	0	0	0	1	0	1
SNAI1	KCNQ1	0	0	0	0	1	0	1
SNAI1	CAMKK2	0	0	0	0	1	0	1
SNAI1	LILRA4	0	0	0	0	1	0	1
SNAI1	RASD2	0	0	0	0	1	0	1
SNAI1	PTPN1	0	0	0	0	1	0	1
SNAI1	KLKB1	0	0	0	0	1	0	1
SNAI1	DSTN	0	0	0	0	1	0	1
SNAI1	PARD6B	0	0	0	0	1	0	1
SNAI1	COL18A1	0	0	0	0	1	0	1
SNAI1	USP28	0	0	0	0	1	0	1
SNAI1	RRAS2	0	0	0	0	1	0	1
SNAI1	TRIOBP	0	0	0	0	1	0	1
SNAI1	NFAM1	0	0	0	0	1	0	1
SNAI1	KLHL30	0	0	0	0	1	0	1
SNAI1	ZBTB7C	0	0	0	0	1	0	1
SNAI1	SLC22A20	0	0	0	0	1	0	1
SNAI1	FGF21	0	0	0	0	1	0	1
SNAI1	TCEA2	0	0	0	0	1	0	1
SNAI1	SPATC1	0	0	0	0	1	0	1
SNAI1	ZNF501	0	0	0	0	1	0	1
SNAI1	AADACL3	0	0	0	0	1	0	1
SNAI1	TMEM216	0	0	0	0	1	0	1
SNAI1	CA6	0	0	0	0	1	0	1
SNAI1	GIGYF2	0	0	0	0	1	0	1
SNAI1	PEBP1	0	0	0	0	0	1	1
SNAI1	FCGBP	0	0	0	0	1	0	1
SNAI1	GMPS	0	0	0	0	1	0	1
SNAI1	GPS1	0	0	0	0	1	0	1
SNAI1	SLCO2B1	0	0	0	0	1	0	1
SNAI1	NRIP3	0	0	0	0	1	0	1
SNAI1	PIM3	0	0	0	0	1	0	1
SNAI1	EXOSC4	0	0	0	0	1	0	1
SNAI1	MYO10	0	0	0	0	1	0	1
SNAI1	PRKAR1B	0	0	0	0	1	0	1
SNAI1	C1ORF123	0	0	0	0	1	0	1
SNAI1	BCS1L	0	0	0	0	1	0	1
SNAI1	SLC51B	0	0	0	0	1	0	1
SNAI1	MMEL1	0	0	0	0	1	0	1
SNAI1	GPATCH2L	0	0	0	0	1	0	1
SNAI1	BRI3	0	0	0	0	1	0	1
SNAI1	GAD1	0	0	0	0	1	0	1
SNAI1	NVL	0	0	0	0	1	0	1
SNAI1	RHOT2	0	0	0	0	1	0	1
SNAI1	HAP1	0	0	0	0	1	0	1
SNAI1	IER2	0	0	0	0	1	0	1
SNAI1	ABCB9	0	0	0	0	1	0	1
SNAI1	SPIB	0	0	0	0	1	0	1
SNAI1	LMTK2	0	0	0	0	1	0	1
SNAI1	TPSAB1	0	0	0	0	1	0	1
SNAI1	MYL6B	0	0	0	0	1	0	1
SNAI1	MPST	0	0	0	0	1	0	1
SNAI1	PLEKHD1	0	0	0	0	1	0	1
SNAI1	CALML4	0	0	0	0	1	0	1
SNAI1	MPDU1	0	0	0	0	1	0	1
SNAI1	TTC22	0	0	0	0	1	0	1
SNAI1	PANK4	0	0	0	0	1	0	1
SNAI1	FLNB	0	0	0	0	1	0	1
SNAI1	SPDYE2B	0	0	0	0	1	0	1
SNAI1	TRPV2	0	0	0	0	1	0	1
SNAI1	MRPL47	0	0	0	0	1	0	1
SNAI1	CTRL	0	0	0	0	1	0	1
SNAI1	AHCYL2	0	0	0	0	1	0	1
SNAI1	CACHD1	0	0	0	0	1	0	1
SNAI1	ARF1	0	0	0	0	1	0	1
SNAI1	RBM15B	0	0	0	0	1	0	1
SNAI1	TMC7	0	0	0	0	1	0	1
SNAI1	CRB3	0	0	0	0	1	0	1
SNAI1	MGAT4B	0	0	0	0	1	0	1
SNAI1	CLPB	0	0	0	0	1	0	1
SNAI1	MPG	0	0	0	0	1	0	1
SNAI1	RAC1	0	0	0	0	1	0	1
SNAI1	MAFK	0	0	0	0	1	0	1
SNAI1	SAMD12	0	0	0	0	1	0	1
SNAI1	TMEM80	0	0	0	0	1	0	1
SNAI1	ANKRD20A1	0	0	0	0	1	0	1
SNAI1	DNAJB11	0	0	0	0	1	0	1
SNAI1	GPIHBP1	0	0	0	0	1	0	1
SNAI1	HNRNPL	0	0	0	0	1	0	1
SNAI1	RAI1	0	0	0	0	1	0	1
SNAI1	MYOM3	0	0	0	0	1	0	1
SNAI1	USP19	0	0	0	0	1	0	1
SNAI1	CYP2A7	0	0	0	0	1	0	1
SNAI1	NR2E3	0	0	0	0	1	0	1
SNAI1	IL1R2	0	0	0	0	1	0	1
SNAI1	UNKL	0	0	0	0	1	0	1
SNAI1	LRRC26	0	0	0	0	1	0	1
SNAI1	ABTB1	0	0	0	0	1	0	1
SNAI1	CLN3	0	0	0	0	1	0	1
SNAI1	SNX10	0	0	0	0	1	0	1
SNAI1	IPO5	0	0	0	0	1	0	1
SNAI1	LRR1	0	0	0	0	1	0	1
SNAI1	MYL5	0	0	0	0	1	0	1
SNAI1	TMEM116	0	0	0	0	1	0	1
SNAI1	TNFRSF25	0	0	0	0	1	0	1
SNAI1	ADPRHL2	0	0	0	0	1	0	1
SNAI1	SH2D4B	0	0	0	0	1	0	1
SNAI1	ARL6IP4	0	0	0	0	1	0	1
SNAI1	DHPS	0	0	0	0	1	0	1
SNAI1	RORC	0	0	0	0	1	0	1
SNAI1	SLC45A4	0	0	0	0	1	0	1
SNAI1	C9ORF153	0	0	0	0	1	0	1
SNAI1	RAPGEF4	0	0	0	0	1	0	1
SNAI1	TACC1	0	0	0	0	1	0	1
SNAI1	DNTT	0	0	0	0	1	0	1
SNAI1	C9ORF16	0	0	0	0	1	0	1
SNAI1	CDRT15L2	0	0	0	0	1	0	1
SNAI1	TXNDC12	0	0	0	0	1	0	1
SNAI1	APITD1-CORT	0	0	0	0	1	0	1
SNAI1	GPRC5A	0	0	0	0	1	0	1
SNAI1	MFNG	0	0	0	0	1	0	1
SNAI1	HIPK1	0	0	0	0	1	0	1
SNAI1	NME2	0	0	0	0	1	0	1
SNAI1	COX5A	0	0	0	0	1	0	1
SNAI1	ZNF479	0	0	0	0	1	0	1
SNAI1	MAP4K2	0	0	0	0	1	0	1
SNAI1	UTRN	0	0	0	0	1	0	1
SNAI1	ZNF720	0	0	0	0	1	0	1
SNAI1	LMAN2	0	0	0	0	1	0	1
SNAI1	GUCA2B	0	0	0	0	1	0	1
SNAI1	ARHGAP27	0	0	0	0	1	0	1
SNAI1	C19ORF57	0	0	0	0	1	0	1
SNAI1	ZNF182	0	0	0	0	1	0	1
SNAI1	ZNF331	0	0	0	0	1	0	1
SNAI1	OLAH	0	0	0	0	1	0	1
SNAI1	ARG2	0	0	0	0	1	0	1
SNAI1	FERMT1	0	0	0	0	1	0	1
SNAI1	SUN5	0	0	0	0	1	0	1
SNAI1	CD300LF	0	0	0	0	1	0	1
SNAI1	RARRES3	0	0	0	0	1	0	1
SNAI1	FGR	0	0	0	0	1	0	1
SNAI1	NRROS	0	0	0	0	1	0	1
SNAI1	UBA1	0	0	0	0	1	0	1
SNAI1	WIPI2	0	0	0	0	1	0	1
SNAI1	TUBGCP6	0	0	0	0	1	0	1
SNAI1	HMOX2	0	0	0	0	1	0	1
SNAI1	DPPA2	0	0	0	0	1	0	1
SNAI1	PNMAL1	0	0	0	0	1	0	1
SNAI1	KRT78	0	0	0	0	1	0	1
SNAI1	MRM1	0	0	0	0	1	0	1
SNAI1	RBM47	0	0	0	0	1	0	1
SNAI1	C16ORF62	0	0	0	0	1	0	1
SNAI1	MYO5B	0	0	0	0	1	0	1
SNAI1	GSDMB	0	0	0	0	1	0	1
SNAI1	FFAR3	0	0	0	0	1	0	1
SNAI1	RPS6KB2	0	0	0	0	1	0	1
SNAI1	IFNLR1	0	0	0	0	1	0	1
SNAI1	SCN7A	0	0	0	0	1	0	1
SNAI1	C19ORF26	0	0	0	0	1	0	1
SNAI1	EVPLL	0	0	0	0	1	0	1
SNAI1	LACE1	0	0	0	0	1	0	1
SNAI1	GCNT2	0	0	0	0	1	0	1
SNAI1	CABP7	0	0	0	0	1	0	1
SNAI1	ANKRD46	0	0	0	0	1	0	1
SNAI1	BAK1	0	0	0	0	1	0	1
SNAI1	TECR	0	0	0	0	1	0	1
SNAI1	OTUB1	0	0	0	0	1	0	1
SNAI1	RFWD2	0	0	0	0	1	0	1
SNAI1	GJB3	0	0	0	0	1	0	1
SNAI1	CLDN3	0	0	0	0	0	1	1
SNAI1	LIM2	0	0	0	0	1	0	1
SNAI1	DRAP1	0	0	0	0	1	0	1
SNAI1	IRF9	0	0	0	0	1	0	1
SNAI1	CALY	0	0	0	0	1	0	1
SNAI1	BTF3L4	0	0	0	0	1	0	1
SNAI1	EGFLAM	0	0	0	0	1	0	1
SNAI1	TSSK2	0	0	0	0	1	0	1
SNAI1	AURKC	0	0	0	0	1	0	1
SNAI1	NOL3	0	0	0	0	1	0	1
SNAI1	ARHGDIA	0	0	0	0	1	0	1
SNAI1	SLC1A6	0	0	0	0	1	0	1
SNAI1	RTEL1	0	0	0	0	1	0	1
SNAI1	RAMP1	0	0	0	0	1	0	1
SNAI1	SFTPA2	0	0	0	0	1	0	1
SNAI1	MSLN	0	0	0	0	1	0	1
SNAI1	ABCE1	0	0	0	0	1	0	1
SNAI1	RAP1GAP2	0	0	0	0	1	0	1
SNAI1	CDH2	0	0	0	0	0	1	1
SNAI1	LRRFIP1	0	0	0	0	1	0	1
SNAI1	IL3RA	0	0	0	0	1	0	1
SNAI1	PLEC	0	0	0	0	1	0	1
SNAI1	ATXN3	0	0	0	0	1	0	1
SNAI1	ZFYVE1	0	0	0	0	1	0	1
SNAI1	CUL7	0	0	0	0	1	0	1
SNAI1	CA11	0	0	0	0	1	0	1
SNAI1	HAGHL	0	0	0	0	1	0	1
SNAI1	CHD8	0	0	0	0	1	0	1
SNAI1	SLC12A8	0	0	0	0	1	0	1
SNAI1	PDE6C	0	0	0	0	1	0	1
SNAI1	NOS3	0	0	0	0	1	0	1
SNAI1	PAIP1	0	0	0	0	1	0	1
SNAI1	DPF1	0	0	0	0	1	0	1
SNAI1	TNFAIP8L2-SCNM1	0	0	0	0	1	0	1
SNAI1	TLR2	0	0	0	0	1	0	1
SNAI1	ZNF157	0	0	0	0	1	0	1
SNAI1	PLA2G2F	0	0	0	0	1	0	1
SNAI1	CDC25C	0	0	0	0	1	0	1
SNAI1	C12ORF66	0	0	0	0	1	0	1
SNAI1	ASIC2	0	0	0	0	1	0	1
SNAI1	SCNN1G	0	0	0	0	1	0	1
SNAI1	FAM102A	0	0	0	0	1	0	1
SNAI1	THEMIS2	0	0	0	0	1	0	1
SNAI1	UBE2F	0	0	0	0	1	0	1
SNAI1	DMD	0	0	0	0	1	0	1
SNAI1	ANKDD1A	0	0	0	0	1	0	1
SNAI1	MAPK9	0	0	0	0	1	0	1
SNAI1	KCNE1	0	0	0	0	1	0	1
SNAI1	C16ORF3	0	0	0	0	1	0	1
SNAI1	RADIL	0	0	0	0	1	0	1
SNAI1	ISCA1	0	0	0	0	1	0	1
SNAI1	TNFRSF6B	0	0	0	0	1	0	1
SNAI1	SAP25	0	0	0	0	1	0	1
SNAI1	LENG1	0	0	0	0	1	0	1
SNAI1	FGFRL1	0	0	0	0	1	0	1
SNAI1	NOLC1	0	0	0	0	1	0	1
SNAI1	FABP6	0	0	0	0	1	0	1
SNAI1	CDH15	0	0	0	0	1	0	1
SNAI1	CCDC110	0	0	0	0	1	0	1
SNAI1	TKTL1	0	0	0	0	1	0	1
SNAI1	HFE	0	0	0	0	1	0	1
SNAI1	SLC2A4	0	0	0	0	1	0	1
SNAI1	PALM2	0	0	0	0	1	0	1
SNAI1	DNMT3A	0	0	0	0	1	0	1
SNAI1	CHP1	0	0	0	0	1	0	1
SNAI1	LCN12	0	0	0	0	1	0	1
SNAI1	AUH	0	0	0	0	1	0	1
SNAI1	CABP2	0	0	0	0	1	0	1
SNAI1	MISP	0	0	0	0	1	0	1
SNAI1	ASCL2	0	0	0	0	1	0	1
SNAI1	BMP1	0	0	0	0	1	0	1
SNAI1	SLC35A2	0	0	0	0	1	0	1
SNAI1	TTLL10	0	0	0	0	1	0	1
SNAI1	GPLD1	0	0	0	0	1	0	1
SNAI1	JAK1	0	0	0	0	1	0	1
SNAI1	PEX11B	0	0	0	0	1	0	1
SNAI1	PRODH2	0	0	0	0	1	0	1
SNAI1	FBXL13	0	0	0	0	1	0	1
SNAI1	CFB	0	0	0	0	1	0	1
SNAI1	NAA16	0	0	0	0	1	0	1
SNAI1	APOBEC3F	0	0	0	0	1	0	1
SNAI1	COBL	0	0	0	0	1	0	1
SNAI1	NFKBID	0	0	0	0	1	0	1
SNAI1	GIGYF1	0	0	0	0	1	0	1
SNAI1	SWSAP1	0	0	0	0	1	0	1
SNAI1	PNPLA5	0	0	0	0	1	0	1
SNAI1	B3GNT3	0	0	0	0	1	0	1
SNAI1	CLUL1	0	0	0	0	1	0	1
SNAI1	YIF1B	0	0	0	0	1	0	1
SNAI1	RALGDS	0	0	0	0	1	0	1
SNAI1	ASB6	0	0	0	0	1	0	1
SNAI1	PKN1	0	0	0	0	1	0	1
SNAI1	NARFL	0	0	0	0	1	0	1
SNAI1	PIWIL1	0	0	0	0	1	0	1
SNAI1	OTOF	0	0	0	0	1	0	1
SNAI1	MYO7A	0	0	0	0	1	0	1
SNAI1	SPDYE2	0	0	0	0	1	0	1
SNAI1	TM6SF1	0	0	0	0	1	0	1
SNAI1	TXNDC17	0	0	0	0	1	0	1
SNAI1	RAB3IP	0	0	0	0	1	0	1
SNAI1	DDX19A	0	0	0	0	1	0	1
SNAI1	PDE6G	0	0	0	0	1	0	1
SNAI1	COMMD7	0	0	0	0	1	0	1
SNAI1	ZACN	0	0	0	0	1	0	1
SNAI1	TUBGCP2	0	0	0	0	1	0	1
SNAI1	FZR1	0	0	0	0	1	0	1
SNAI1	PFKP	0	0	0	0	1	0	1
SNAI1	FBXW8	0	0	0	0	1	0	1
SNAI1	DALRD3	0	0	0	0	1	0	1
SNAI1	SLC44A2	0	0	0	0	1	0	1
SNAI1	GPR119	0	0	0	0	1	0	1
SNAI1	NUDT1	0	0	0	0	1	0	1
SNAI1	TNFRSF8	0	0	0	0	1	0	1
SNAI1	TRIP11	0	0	0	0	1	0	1
SNAI1	INTS1	0	0	0	0	1	0	1
SNAI1	WDR5	0	0	0	0	1	0	1
SNAI1	TULP1	0	0	0	0	1	0	1
SNAI1	OBP2B	0	0	0	0	1	0	1
SNAI1	TXNRD1	0	0	0	0	1	0	1
SNAI1	CUL5	0	0	0	0	1	0	1
SNAI1	MTNR1A	0	0	0	0	1	0	1
SNAI1	TRPM5	0	0	0	0	1	0	1
SNAI1	LXN	0	0	0	0	1	0	1
SNAI1	TARS2	0	0	0	0	1	0	1
SNAI1	VARS2	0	0	0	0	1	0	1
SNAI1	ANAPC4	0	0	0	0	1	0	1
SNAI1	DPYSL4	0	0	0	0	1	0	1
SNAI1	NFE2	0	0	0	0	1	0	1
SNAI1	COL9A1	0	0	0	0	1	0	1
SNAI1	CDC42	0	0	0	0	1	0	1
SNAI1	GGT6	0	0	0	0	1	0	1
SNAI1	CAMKK1	0	0	0	0	1	0	1
SNAI1	PNMA3	0	0	0	0	1	0	1
SNAI1	ATP6AP1	0	0	0	0	1	0	1
SNAI1	TNFRSF4	0	0	0	0	1	0	1
SNAI1	PPP4R2	0	0	0	0	1	0	1
SNAI1	TAF1C	0	0	0	0	1	0	1
SNAI1	NLRP10	0	0	0	0	1	0	1
SNAI1	CGA	0	0	0	0	1	0	1
SNAI1	ROPN1B	0	0	0	0	1	0	1
SNAI1	VIL1	0	0	0	0	1	0	1
SNAI1	ELF3	0	0	0	0	1	0	1
SNAI1	TRIM72	0	0	0	0	1	0	1
SNAI1	AQP12A	0	0	0	0	1	0	1
SNAI1	CHID1	0	0	0	0	1	0	1
SNAI1	CDKL3	0	0	0	0	1	0	1
SNAI1	CHST6	0	0	0	0	1	0	1
SNAI1	CATIP	0	0	0	0	1	0	1
SNAI1	DNAJC4	0	0	0	0	1	0	1
SNAI1	LNX2	0	0	0	0	1	0	1
SNAI1	TRIM29	0	0	0	0	1	0	1
SNAI1	UQCRHL	0	0	0	0	1	0	1
SNAI1	MYO7B	0	0	0	0	1	0	1
SNAI1	UROC1	0	0	0	0	1	0	1
SNAI1	MYRF	0	0	0	0	1	0	1
SNAI1	RGS11	0	0	0	0	1	0	1
SNAI1	ASMTL	0	0	0	0	1	0	1
SNAI1	CHMP6	0	0	0	0	1	0	1
SNAI1	TNFSF13	0	0	0	0	1	0	1
SNAI1	SYNGR2	0	0	0	0	1	0	1
SNAI1	EEF2	0	0	0	0	1	0	1
SNAI1	LMNTD2	0	0	0	0	1	0	1
SNAI1	DDX58	0	0	0	0	1	0	1
SNAI1	FAM186A	0	0	0	0	1	0	1
SNAI1	ZG16	0	0	0	0	1	0	1
SNAI1	EPCAM	0	0	0	0	1	0	1
SNAI1	C11ORF52	0	0	0	0	1	0	1
SNAI1	SAR1B	0	0	0	0	1	0	1
SNAI1	IER5L	0	0	0	0	1	0	1
SNAI1	ZNF491	0	0	0	0	1	0	1
SNAI1	TGFBR3	0	0	0	0	1	0	1
SNAI1	ZNF768	0	0	0	0	1	0	1
SNAI1	ERICH4	0	0	0	0	1	0	1
SNAI1	TSPAN9	0	0	0	0	1	0	1
SNAI1	EXOSC10	0	0	0	0	1	0	1
SNAI1	ZFP36	0	0	0	0	1	0	1
SNAI1	BCAR1	0	0	0	0	1	0	1
SNAI1	FOLR1	0	0	0	0	1	0	1
SNAI1	CLDND2	0	0	0	0	1	0	1
SNAI1	GLYCTK	0	0	0	0	1	0	1
SNAI1	ASPSCR1	0	0	0	0	1	0	1
SNAI1	CCDC28B	0	0	0	0	1	0	1
SNAI1	CCDC64B	0	0	0	0	1	0	1
SNAI1	ZNF383	0	0	0	0	1	0	1
SNAI1	PRDX2	0	0	0	0	1	0	1
SNAI1	NDUFA6	0	0	0	0	1	0	1
SNAI1	SAC3D1	0	0	0	0	1	0	1
SNAI1	APOBR	0	0	0	0	1	0	1
SNAI1	CTRB1	0	0	0	0	1	0	1
SNAI1	FAM83C	0	0	0	0	1	0	1
SNAI1	TPSD1	0	0	0	0	1	0	1
SNAI1	IL16	0	0	0	0	1	0	1
SNAI1	QRICH2	0	0	0	0	1	0	1
SNAI1	THBS1	0	0	0	0	0	1	1
SNAI1	HELZ2	0	0	0	0	1	0	1
SNAI1	PTK6	0	0	0	0	1	0	1
SNAI1	TRIT1	0	0	0	0	1	0	1
SNAI1	PTPN6	0	0	0	0	1	0	1
SNAI1	SPCS2	0	0	0	0	1	0	1
SNAI1	PHPT1	0	0	0	0	1	0	1
SNAI1	PDCD7	0	0	0	0	1	0	1
SNAI1	ERCC2	0	0	0	0	1	0	1
SNAI1	PRSS57	0	0	0	0	1	0	1
SNAI1	BEND7	0	0	0	0	1	0	1
SNAI1	SGCA	0	0	0	0	1	0	1
SNAI1	ABCG1	0	0	0	0	1	0	1
SNAI1	NCAPG2	0	0	0	0	1	0	1
SNAI1	CNFN	0	0	0	0	1	0	1
SNAI1	CERS3	0	0	0	0	1	0	1
SNAI1	ABHD16B	0	0	0	0	1	0	1
SNAI1	PRKCA	0	0	0	0	1	0	1
SNAI1	RNF183	0	0	0	0	1	0	1
SNAI1	H3F3C	0	0	0	0	1	0	1
SNAI1	SMPDL3B	0	0	0	0	1	0	1
SNAI1	IFRD2	0	0	0	0	1	0	1
SNAI1	ITGAL	0	0	0	0	1	0	1
SNAI1	ANXA9	0	0	0	0	1	0	1
SNAI1	PAGE4	0	0	0	0	1	0	1
SNAI1	RNF166	0	0	0	0	1	0	1
SNAI1	PRKAG2	0	0	0	0	1	0	1
SNAI1	STUB1	0	0	0	0	1	0	1
SNAI1	USP18	0	0	0	0	1	0	1
SNAI1	SGPP1	0	0	0	0	1	0	1
SNAI1	ARAP2	0	0	0	0	1	0	1
SNAI1	NCEH1	0	0	0	0	1	0	1
SNAI1	ZNF106	0	0	0	0	1	0	1
SNAI1	SPEN	0	0	0	0	1	0	1
SNAI1	RANBP6	0	0	0	0	1	0	1
SNAI1	IKBKG	0	0	0	0	1	0	1
SNAI1	HTR3E	0	0	0	0	1	0	1
SNAI1	LY6E	0	0	0	0	1	0	1
SNAI1	TPPP	0	0	0	0	1	0	1
SNAI1	STAB1	0	0	0	0	1	0	1
SNAI1	FXYD7	0	0	0	0	1	0	1
SNAI1	ATF1	0	0	0	0	1	0	1
SNAI1	OTOS	0	0	0	0	1	0	1
SNAI1	CCL4L1	0	0	0	0	1	0	1
SNAI1	SLC29A4	0	0	0	0	1	0	1
SNAI1	GTF2H4	0	0	0	0	1	0	1
SNAI1	GALE	0	0	0	0	1	0	1
SNAI1	SPINT2	0	0	0	0	1	0	1
SNAI1	KRT8	0	0	0	0	1	0	1
SNAI1	GAS7	0	0	0	0	1	0	1
SNAI1	CDKN2A	0	0	0	0	1	0	1
SNAI1	WDR24	0	0	0	0	1	0	1
SNAI1	FAM25C	0	0	0	0	1	0	1
SNAI1	ODF3L2	0	0	0	0	1	0	1
SNAI1	ARNT2	0	0	0	0	1	0	1
SNAI1	LINGO3	0	0	0	0	1	0	1
SNAI1	FBXL20	0	0	0	0	1	0	1
SNAI1	TP53	0	0	0	0	1	0	1
SNAI1	MT4	0	0	0	0	1	0	1
SNAI1	TCF25	0	0	0	0	1	0	1
SNAI1	TUB	0	0	0	0	1	0	1
SNAI1	MX1	0	0	0	0	1	0	1
SNAI1	CSF2RA	0	0	0	0	1	0	1
SNAI1	CLCN6	0	0	0	0	1	0	1
SNAI1	COA7	0	0	0	0	1	0	1
SNAI1	SIGLEC11	0	0	0	0	1	0	1
SNAI1	MAP2K1	0	0	0	0	1	0	1
SNAI1	GNA15	0	0	0	0	1	0	1
SNAI1	CREB3L3	0	0	0	0	1	0	1
SNAI1	CYP2D6	0	0	0	0	1	0	1
SNAI1	TNFAIP8L2	0	0	0	0	1	0	1
SNAI1	AP3D1	0	0	0	0	1	0	1
SNAI1	FAM19A5	0	0	0	0	1	0	1
SNAI1	NUPR1	0	0	0	0	1	0	1
SNAI1	CCDC94	0	0	0	0	1	0	1
SNAI1	CFAP46	0	0	0	0	1	0	1
SNAI1	TGFBI	0	0	0	0	1	0	1
SNAI1	DPRX	0	0	0	0	1	0	1
SNAI1	PPEF1	0	0	0	0	1	0	1
SNAI1	CTRB2	0	0	0	0	1	0	1
SNAI1	KRTAP5-1	0	0	0	0	1	0	1
SNAI1	PPP1R13B	0	0	0	0	1	0	1
SNAI1	VEPH1	0	0	0	0	1	0	1
SNAI1	APOA1BP	0	0	0	0	1	0	1
SNAI1	C5AR2	0	0	0	0	1	0	1
SNAI1	GNAT1	0	0	0	0	1	0	1
SNAI1	ZNF324	0	0	0	0	1	0	1
SNAI1	CALML6	0	0	0	0	1	0	1
SNAI1	SLC8A2	0	0	0	0	1	0	1
SNAI1	FAM166A	0	0	0	0	1	0	1
SNAI1	AATK	0	0	0	0	1	0	1
SNAI1	GRAMD1A	0	0	0	0	1	0	1
SNAI1	MED25	0	0	0	0	1	0	1
SNAI1	MRPS10	0	0	0	0	1	0	1
SNAI1	ACLY	0	0	0	0	1	0	1
SNAI1	PCSK6	0	0	0	0	1	0	1
SNAI1	BPY2B	0	0	0	0	1	0	1
SNAI1	RUFY4	0	0	0	0	1	0	1
SNAI1	SRMS	0	0	0	0	1	0	1
SNAI1	POU2F3	0	0	0	0	1	0	1
SNAI1	CYP1A2	0	0	0	0	1	0	1
SNAI1	INSR	0	0	0	0	1	0	1
SNAI1	CELA3A	0	0	0	0	1	0	1
SNAI1	SERPINC1	0	0	0	0	1	0	1
SNAI1	COL6A2	0	0	0	0	1	0	1
SNAI1	LTK	0	0	0	0	1	0	1
SNAI1	UCKL1	0	0	0	0	1	0	1
SNAI1	NPLOC4	0	0	0	0	1	0	1
SNAI1	METAP1D	0	0	0	0	1	0	1
SNAI1	PNPLA2	0	0	0	0	1	0	1
SNAI1	RNASEL	0	0	0	0	1	0	1
SNAI1	LY6G6C	0	0	0	0	1	0	1
SNAI1	SMTNL1	0	0	0	0	1	0	1
SNAI1	MYO1C	0	0	0	0	1	0	1
SNAI1	CD300C	0	0	0	0	1	0	1
SNAI1	SPDYE5	0	0	0	0	1	0	1
SNAI1	EXOC7	0	0	0	0	1	0	1
SNAI1	AKAP14	0	0	0	0	1	0	1
SNAI1	ATP6V0C	0	0	0	0	1	0	1
SNAI1	TROAP	0	0	0	0	1	0	1
SNAI1	LRRC47	0	0	0	0	1	0	1
SNAI1	SLC25A34	0	0	0	0	1	0	1
SNAI1	PDDC1	0	0	0	0	1	0	1
SNAI1	MAP1LC3A	0	0	0	0	1	0	1
SNAI1	SFTPA1	0	0	0	0	1	0	1
SNAI1	TSGA10IP	0	0	0	0	1	0	1
SNAI1	MAPK15	0	0	0	0	1	0	1
SNAI1	PNOC	0	0	0	0	1	0	1
SNAI1	RAC2	0	0	0	0	1	0	1
SNAI1	DBNDD1	0	0	0	0	1	0	1
SNAI1	SERPINA1	0	0	0	0	1	0	1
SNAI1	DDAH2	0	0	0	0	1	0	1
SNAI1	MPHOSPH9	0	0	0	0	1	0	1
SNAI1	MARVELD3	0	0	0	0	1	0	1
SNAI1	CEP104	0	0	0	0	1	0	1
SNAI1	SLC25A30	0	0	0	0	1	0	1
SNAI1	ATAD2B	0	0	0	0	1	0	1
SNAI1	CABLES2	0	0	0	0	1	0	1
SNAI1	PICK1	0	0	0	0	1	0	1
SNAI1	MTIF3	0	0	0	0	1	0	1
SNAI1	HHAT	0	0	0	0	1	0	1
SNAI1	NADK	0	0	0	0	1	0	1
SNAI1	ADCK1	0	0	0	0	1	0	1
SNAI1	GIPC3	0	0	0	0	1	0	1
SNAI1	ZNF554	0	0	0	0	1	0	1
SNAI1	FZD9	0	0	0	0	1	0	1
SNAI1	CCDC170	0	0	0	0	1	0	1
SNAI1	POFUT1	0	0	0	0	1	0	1
SNAI1	TUBGCP5	0	0	0	0	1	0	1
SNAI1	PIAS2	0	0	0	0	1	0	1
SNAI1	C9ORF139	0	0	0	0	1	0	1
SNAI1	PLEKHG6	0	0	0	0	1	0	1
SNAI1	GPSM1	0	0	0	0	1	0	1
SNAI1	PCYT2	0	0	0	0	1	0	1
SNAI1	CYBA	0	0	0	0	1	0	1
SNAI1	ZC3H14	0	0	0	0	1	0	1
SNAI1	ATP8B3	0	0	0	0	1	0	1
SNAI1	L2HGDH	0	0	0	0	1	0	1
SNAI1	CDKN1A	0	0	0	0	1	0	1
SNAI1	GAL3ST1	0	0	0	0	1	0	1
SNAI1	FGF1	0	0	0	0	1	0	1
SNAI1	AHRR	0	0	0	0	1	0	1
SNAI1	CMIP	0	0	0	0	1	0	1
SNAI1	SET	0	0	0	0	1	0	1
SNAI1	BAZ1B	0	0	0	0	1	0	1
SNAI1	C6ORF226	0	0	0	0	1	0	1
SNAI1	SURF1	0	0	0	0	1	0	1
SNAI1	KCNK7	0	0	0	0	1	0	1
SNAI1	COL26A1	0	0	0	0	1	0	1
SNAI1	BIRC7	0	0	0	0	1	0	1
SNAI1	BCL7B	0	0	0	0	1	0	1
SNAI1	DPPA5	0	0	0	0	1	0	1
SNAI1	GNB1	0	0	0	0	1	0	1
SNAI1	SYCP2	0	0	0	0	1	0	1
SNAI1	HSP90B1	0	0	0	0	1	0	1
SNAI1	SACM1L	0	0	0	0	1	0	1
SNAI1	RNF186	0	0	0	0	1	0	1
SNAI1	AQP3	0	0	0	0	1	0	1
SNAI1	TESC	0	0	0	0	1	0	1
SNAI1	MTA1	0	0	0	0	1	0	1
SNAI1	LIG4	0	0	0	0	1	0	1
SNAI1	MUC4	0	0	0	0	1	0	1
SNAI1	NCAN	0	0	0	0	1	0	1
SNAI1	POLD3	0	0	0	0	1	0	1
SNAI1	CSNK1D	0	0	0	0	1	0	1
SNAI1	KCNK6	0	0	0	0	1	0	1
SNAI1	FAM195B	0	0	0	0	1	0	1
SNAI1	ACOT11	0	0	0	0	1	0	1
SNAI1	SDC1	0	0	0	0	1	0	1
SNAI1	A4GNT	0	0	0	0	1	0	1
SNAI1	ZSCAN2	0	0	0	0	1	0	1
SNAI1	RAB4A	0	0	0	0	1	0	1
SNAI1	SLC5A1	0	0	0	0	1	0	1
SNAI1	OCEL1	0	0	0	0	1	0	1
SNAI1	HRASLS2	0	0	0	0	1	0	1
SNAI1	C10ORF82	0	0	0	0	1	0	1
SNAI1	PCCB	0	0	0	0	1	0	1
SNAI1	SMARCD3	0	0	0	0	1	0	1
SNAI1	CRYAA	0	0	0	0	1	0	1
SNAI1	SHARPIN	0	0	0	0	1	0	1
SNAI1	PTPRA	0	0	0	0	1	0	1
SNAI1	ANKRD20A2	0	0	0	0	1	0	1
SNAI1	VEGFB	0	0	0	0	1	0	1
SNAI1	ZNF584	0	0	0	0	1	0	1
SNAI1	SIGLEC8	0	0	0	0	1	0	1
SNAI1	TUBA4A	0	0	0	0	1	0	1
SNAI1	TP73	0	0	0	0	1	0	1
SNAI1	C20ORF195	0	0	0	0	1	0	1
SNAI1	FAM122B	0	0	0	0	1	0	1
SNAI1	DOK4	0	0	0	0	1	0	1
SNAI1	MTERF4	0	0	0	0	1	0	1
SNAI1	GGA3	0	0	0	0	1	0	1
SNAI1	AGER	0	0	0	0	1	0	1
SNAI1	CRHR2	0	0	0	0	1	0	1
SNAI1	SLC10A2	0	0	0	0	1	0	1
SNAI1	USP30	0	0	0	0	1	0	1
SNAI1	NDUFS8	0	0	0	0	1	0	1
SNAI1	GCH1	0	0	0	0	1	0	1
SNAI1	WHSC1	0	0	0	0	1	0	1
SNAI1	C1ORF64	0	0	0	0	1	0	1
SNAI1	EIF2AK2	0	0	0	0	1	0	1
SNAI1	BPY2	0	0	0	0	1	0	1
SNAI1	PODNL1	0	0	0	0	1	0	1
SNAI1	NTSR1	0	0	0	0	1	0	1
SNAI1	UBL4B	0	0	0	0	1	0	1
SNAI1	PI4K2B	0	0	0	0	1	0	1
SNAI1	TMEM86B	0	0	0	0	1	0	1
SNAI1	FUT3	0	0	0	0	1	0	1
SNAI1	EXOG	0	0	0	0	1	0	1
SNAI1	NOXO1	0	0	0	0	1	0	1
SNAI1	GUK1	0	0	0	0	1	0	1
SNAI1	HMGCLL1	0	0	0	0	1	0	1
SNAI1	SPSB1	0	0	0	0	1	0	1
SNAI1	C10ORF95	0	0	0	0	1	0	1
SNAI1	CAMK2N1	0	0	0	0	1	0	1
SNAI1	NXNL1	0	0	0	0	1	0	1
SNAI1	WFDC3	0	0	0	0	1	0	1
SNAI1	UFSP2	0	0	0	0	1	0	1
SNAI1	ADSL	0	0	0	0	1	0	1
SNAI1	ZNF626	0	0	0	0	1	0	1
SNAI1	ANXA8L1	0	0	0	0	1	0	1
SNAI1	AP1S3	0	0	0	0	1	0	1
SNAI1	TM4SF5	0	0	0	0	1	0	1
SNAI1	MYCL	0	0	0	0	1	0	1
SNAI1	TMSB4X	0	0	0	0	1	0	1
SNAI1	C8ORF74	0	0	0	0	1	0	1
SNAI1	D2HGDH	0	0	0	0	1	0	1
SNAI1	PSMD5	0	0	0	0	1	0	1
SNAI1	ZFYVE28	0	0	0	0	1	0	1
HSF4	RAD51	0	0	0	0	0	1	1
HSF4	DNASE2B	0	0	0	0	0	1	1
HSF4	CRYGC	0	0	0	0	0	1	1
HSF4	HIF1A	0	0	0	0	0	1	1
FOXD1	C7ORF33	0	0	1	0	1	0	2
FOXD1	TET2	0	0	1	0	1	0	2
FOXD1	YTHDF2	0	0	1	0	0	0	1
FOXD1	ZFP57	0	0	1	0	0	0	1
FOXD1	SIN3A	0	0	0	0	1	0	1
FOXD1	ALDH1A2	0	0	0	0	1	0	1
FOXD1	OSR2	0	0	0	0	1	0	1
FOXD1	REXO1L1P	0	0	1	0	0	0	1
FOXD1	TMCC1	0	0	0	0	1	0	1
FOXD1	USP34	0	0	0	0	1	0	1
FOXD1	TRAM2	0	0	1	0	0	0	1
FOXD1	SLC22A12	0	0	1	0	0	0	1
FOXD1	BTBD3	0	0	0	0	1	0	1
FOXD1	NEDD4	0	0	0	0	1	0	1
FOXD1	ARHGEF12	0	0	1	0	0	0	1
FOXD1	MIR4263	0	0	1	0	0	0	1
FOXD1	FOXD3	0	0	0	0	1	0	1
FOXD1	KCNJ13	0	0	0	0	1	0	1
FOXD1	TNF	0	0	1	0	0	0	1
FOXD1	GOLPH3L	0	0	0	0	1	0	1
FOXD1	UBTD1	0	0	1	0	0	0	1
FOXD1	CTCF	0	0	0	0	1	0	1
FOXD1	DIEXF	0	0	0	0	1	0	1
FOXD1	PRPS1L1	0	0	0	0	1	0	1
FOXD1	CAMKK2	0	0	1	0	0	0	1
FOXD1	EVX1	0	0	0	0	1	0	1
FOXD1	PARP9	0	0	1	0	0	0	1
FOXD1	NEU1	0	0	1	0	0	0	1
FOXD1	SBF2	0	0	1	0	0	0	1
FOXD1	PER2	0	0	0	0	1	0	1
FOXD1	CLDN18	0	0	0	0	1	0	1
FOXD1	BRAF	0	0	0	0	1	0	1
FOXD1	ATP8B4	0	0	1	0	0	0	1
FOXD1	SLC25A26	0	0	1	0	0	0	1
FOXD1	CALD1	0	0	0	0	1	0	1
FOXD1	ATXN7L2	0	0	0	0	1	0	1
FOXD1	MAMDC2	0	0	1	0	0	0	1
FOXD1	FOSL2	0	0	1	0	0	0	1
FOXD1	DDX39B	0	0	1	0	0	0	1
FOXD1	POC5	0	0	1	0	0	0	1
FOXD1	IBSP	0	0	0	0	1	0	1
FOXD1	OR8H1	0	0	1	0	0	0	1
FOXD1	GTPBP6	0	0	1	0	0	0	1
FOXD1	FAM26E	0	0	0	0	1	0	1
FOXD1	OR13C8	0	0	1	0	0	0	1
FOXD1	PRDM1	0	0	0	0	1	0	1
FOXD1	TLX1	0	0	0	0	1	0	1
FOXD1	SHOX2	0	0	0	0	1	0	1
FOXD1	NDP	0	0	0	0	1	0	1
FOXD1	IGF2BP3	0	0	1	0	0	0	1
FOXD1	MIR942	0	0	1	0	0	0	1
FOXD1	PLA2G7	0	0	1	0	0	0	1
FOXD1	TACR1	0	0	1	0	0	0	1
FOXD1	MRPL37	0	0	1	0	0	0	1
FOXD1	GNL1	0	0	1	0	0	0	1
FOXD1	VIT	0	0	0	0	1	0	1
FOXD1	MED4	0	0	1	0	0	0	1
FOXD1	KAT2A	0	0	1	0	0	0	1
FOXD1	EMP1	0	0	0	0	1	0	1
FOXD1	DBNDD2	0	0	1	0	0	0	1
FOXD1	HEBP2	0	0	1	0	0	0	1
FOXD1	ZCCHC18	0	0	1	0	0	0	1
FOXD1	SHISA3	0	0	1	0	0	0	1
FOXD1	RNF39	0	0	1	0	0	0	1
FOXD1	TXNDC12	0	0	1	0	0	0	1
FOXD1	AMELY	0	0	1	0	0	0	1
FOXD1	BPIFA1	0	0	0	0	1	0	1
FOXD1	MBNL2	0	0	0	0	1	0	1
FOXD1	SPON2	0	0	1	0	0	0	1
FOXD1	TCF15	0	0	1	0	0	0	1
FOXD1	LOC643486	0	0	1	0	0	0	1
FOXD1	NBEA	0	0	1	0	0	0	1
FOXD1	ATP6V1G2-DDX39B	0	0	1	0	0	0	1
FOXD1	SLC13A5	0	0	1	0	0	0	1
FOXD1	TMOD3	0	0	0	0	1	0	1
FOXD1	SEMA5B	0	0	0	0	1	0	1
FOXD1	CAMK1D	0	0	0	0	1	0	1
FOXD1	IGF1	0	0	0	0	1	0	1
FOXD1	VNN1	0	0	1	0	0	0	1
FOXD1	MYL6B	0	0	0	0	1	0	1
FOXD1	PNRC1	0	0	0	0	1	0	1
FOXD1	NAALADL2	0	0	0	0	1	0	1
FOXD1	RGS4	0	0	1	0	0	0	1
FOXD1	NUDT17	0	0	1	0	0	0	1
FOXD1	FRY	0	0	0	0	1	0	1
FOXD1	MCC	0	0	0	0	1	0	1
FOXD1	SPESP1	0	0	1	0	0	0	1
FOXD1	LRTM1	0	0	1	0	0	0	1
FOXD1	SLC22A1	0	0	1	0	0	0	1
FOXD1	EYA1	0	0	0	0	1	0	1
FOXD1	GTDC1	0	0	1	0	0	0	1
FOXD1	IFIT1	0	0	1	0	0	0	1
FOXD1	FAM65A	0	0	0	0	1	0	1
FOXD1	LMO3	0	0	0	0	1	0	1
FOXD1	STYX	0	0	1	0	0	0	1
FOXD1	SLC24A2	0	0	0	0	1	0	1
FOXD1	SNX13	0	0	0	0	1	0	1
FOXD1	HILS1	0	0	1	0	0	0	1
FOXD1	UBXN10	0	0	0	0	1	0	1
FOXD1	MIR1247	0	0	1	0	0	0	1
FOXD1	SLC35C1	0	0	1	0	0	0	1
FOXD1	PCDH11X	0	0	1	0	0	0	1
FOXD1	TCF19	0	0	1	0	0	0	1
FOXD1	PELI2	0	0	0	0	1	0	1
FOXD1	TOP1P1	0	0	1	0	0	0	1
FOXD1	VARS2	0	0	1	0	0	0	1
FOXD1	VARS	0	0	1	0	0	0	1
FOXD1	NDE1	0	0	1	0	0	0	1
FOXD1	FOXB1	0	0	0	0	1	0	1
FOXD1	ZNF709	0	0	1	0	0	0	1
FOXD1	NOX5	0	0	1	0	0	0	1
FOXD1	TRIM40	0	0	1	0	0	0	1
FOXD1	EHMT2	0	0	1	0	0	0	1
FOXD1	SCML1	0	0	0	0	1	0	1
FOXD1	C1ORF131	0	0	1	0	0	0	1
FOXD1	PDC	0	0	1	0	0	0	1
FOXD1	RBM42	0	0	1	0	0	0	1
FOXD1	SPRY4	0	0	0	0	1	0	1
FOXD1	KBTBD2	0	0	0	0	1	0	1
FOXD1	LOX	0	0	0	0	1	0	1
FOXD1	DNMT3A	0	0	1	0	0	0	1
FOXD1	OTOP3	0	0	0	0	1	0	1
FOXD1	FAM53B	0	0	0	0	1	0	1
FOXD1	FGA	0	0	1	0	0	0	1
FOXD1	DUSP1	0	0	0	0	1	0	1
FOXD1	PPP2R3A	0	0	0	0	1	0	1
FOXD1	NOC4L	0	0	1	0	0	0	1
FOXD1	MIR3687-1	0	0	1	0	0	0	1
FOXD1	TCF7L2	0	0	0	0	1	0	1
FOXD1	HCP5	0	0	1	0	0	0	1
FOXD1	PLS3	0	0	0	0	1	0	1
FOXD1	CYP21A2	0	0	1	0	0	0	1
FOXD1	MSGN1	0	0	1	0	0	0	1
FOXD1	ADRB1	0	0	0	0	1	0	1
FOXD1	PHEX	0	0	0	0	1	0	1
FOXD1	NANOS3	0	0	1	0	0	0	1
FOXD1	P2RY12	0	0	1	0	0	0	1
FOXD1	HS3ST4	0	0	0	0	1	0	1
FOXD1	BRD2	0	0	1	0	0	0	1
FOXD1	ETHE1	0	0	0	0	1	0	1
FOXD1	NBPF14	0	0	1	0	0	0	1
FOXD1	PTENP1	0	0	1	0	0	0	1
FOXD1	PTH1R	0	0	0	0	1	0	1
FOXD1	HOXC6	0	0	0	0	1	0	1
FOXD1	CREBRF	0	0	1	0	0	0	1
FOXD1	RYK	0	0	1	0	0	0	1
FOXD1	CCDC173	0	0	1	0	0	0	1
FOXD1	AMER1	0	0	0	0	1	0	1
FOXD1	CHM	0	0	1	0	0	0	1
FOXD1	EXOSC8	0	0	1	0	0	0	1
FOXD1	FCGR1B	0	0	1	0	0	0	1
FOXD1	CDKN1A	0	0	0	0	1	0	1
FOXD1	YME1L1	0	0	1	0	0	0	1
FOXD1	C4ORF27	0	0	1	0	0	0	1
FOXD1	TNMD	0	0	0	0	1	0	1
FOXD1	DLAT	0	0	1	0	0	0	1
FOXD1	SKIDA1	0	0	0	0	1	0	1
FOXD1	INHBA	0	0	0	0	1	0	1
FOXD1	KLHL7	0	0	1	0	0	0	1
FOXD1	TCEANC2	0	0	0	0	1	0	1
FOXD1	INSR	0	0	1	0	0	0	1
FOXD1	PHF2	0	0	1	0	0	0	1
FOXD1	COLEC12	0	0	0	0	1	0	1
FOXD1	CYMP	0	0	1	0	0	0	1
FOXD1	KCNQ5	0	0	0	0	1	0	1
FOXD1	ISL1	0	0	1	0	0	0	1
FOXD1	PHLPP1	0	0	0	0	1	0	1
FOXD1	TINAGL1	0	0	1	0	0	0	1
FOXD1	LINC00685	0	0	1	0	0	0	1
FOXD1	RARG	0	0	0	0	1	0	1
FOXD1	KLF12	0	0	0	0	1	0	1
FOXD1	CADM1	0	0	0	0	1	0	1
FOXD1	ARHGAP18	0	0	1	0	0	0	1
FOXD1	TBX4	0	0	0	0	1	0	1
FOXD1	MIR3648-1	0	0	1	0	0	0	1
FOXD1	SNORD114-8	0	0	1	0	0	0	1
FOXD1	LPAR6	0	0	1	0	0	0	1
FOXD1	FAM101B	0	0	1	0	0	0	1
FOXD1	ZC3H6	0	0	0	0	1	0	1
FOXD1	PITX2	0	0	0	0	1	0	1
FOXD1	LOC649330	0	0	1	0	0	0	1
FOXD1	HGSNAT	0	0	1	0	0	0	1
FOXD1	DGKI	0	0	0	0	1	0	1
FOXD1	PDE7A	0	0	0	0	1	0	1
FOXD1	FBXO9	0	0	1	0	0	0	1
FOXD1	TGFB3	0	0	0	0	1	0	1
FOXD1	TEX26	0	0	1	0	0	0	1
FOXD1	CETN1	0	0	1	0	0	0	1
FOXD1	NUDT18	0	0	0	0	1	0	1
FOXD1	XKR3	0	0	1	0	0	0	1
FOXD1	GFRA1	0	0	0	0	1	0	1
FOXD1	ERG	0	0	0	0	1	0	1
FOXD1	PRRC2A	0	0	1	0	0	0	1
FOXD1	SNORA14B	0	0	1	0	0	0	1
FOXD1	BTBD8	0	0	0	0	1	0	1
FOXD1	OR4X1	0	0	1	0	0	0	1
FOXD1	FOS	0	0	1	0	0	0	1
FOXD1	FGF9	0	0	0	0	1	0	1
FOXD1	LOC100130872	0	0	1	0	0	0	1
FOXD1	CITED2	0	0	0	0	1	0	1
FOXD1	TSPAN8	0	0	0	0	1	0	1
FOXD1	TAF5L	0	0	0	0	1	0	1
FOXD1	SORBS3	0	0	1	0	0	0	1
FOXD1	ULK1	0	0	0	0	1	0	1
FOXD1	TLE3	0	0	0	0	1	0	1
FOXD1	ACAN	0	0	1	0	0	0	1
FOXD1	SYT10	0	0	0	0	1	0	1
FOXD1	UBE2H	0	0	0	0	1	0	1
FOXD1	CRCT1	0	0	0	0	1	0	1
FOXD1	SNORD114-17	0	0	1	0	0	0	1
FOXD1	HSPA13	0	0	1	0	0	0	1
FOXD1	TECTA	0	0	0	0	1	0	1
FOXD1	TMEM147	0	0	0	0	1	0	1
FOXD1	TEF	0	0	1	0	0	0	1
FOXD1	HOXD9	0	0	0	0	1	0	1
FOXD1	HLA-E	0	0	1	0	0	0	1
FOXD1	LOC401242	0	0	1	0	0	0	1
FOXD1	C10ORF32	0	0	1	0	0	0	1
FOXD1	OR5T3	0	0	1	0	0	0	1
FOXD1	LSM2	0	0	1	0	0	0	1
FOXD1	ABI3BP	0	0	0	0	1	0	1
FOXD1	TTC14	0	0	1	0	0	0	1
FOXD1	CXORF56	0	0	1	0	0	0	1
FOXD1	HCG26	0	0	1	0	0	0	1
FOXD1	GALNTL6	0	0	1	0	0	0	1
FOXD1	FLOT1	0	0	1	0	0	0	1
FOXD1	AP1G2	0	0	0	0	1	0	1
FOXD1	SCAMP1	0	0	1	0	0	0	1
FOXD1	SH3RF1	0	0	0	0	1	0	1
FOXD1	C1QTNF9	0	0	1	0	0	0	1
FOXD1	TRIM26	0	0	1	0	0	0	1
FOXD1	SLC41A2	0	0	1	0	0	0	1
FOXD1	IGFBPL1	0	0	1	0	0	0	1
FOXD1	MIR506	0	0	1	0	0	0	1
FOXD1	MGST1	0	0	1	0	0	0	1
FOXD1	MGAT4A	0	0	1	0	0	0	1
FOXD1	GLTSCR1	0	0	1	0	0	0	1
FOXD1	ZNF490	0	0	1	0	0	0	1
FOXD1	LEF1	0	0	0	0	1	0	1
FOXD1	ST20	0	0	1	0	0	0	1
FOXD1	HNF1A	0	0	0	0	1	0	1
FOXD1	ZNF385B	0	0	0	0	1	0	1
FOXD1	PARPBP	0	0	1	0	0	0	1
FOXD1	OR2A14	0	0	1	0	0	0	1
FOXD1	LOC441666	0	0	1	0	0	0	1
FOXD1	UCK1	0	0	1	0	0	0	1
FOXD1	ZADH2	0	0	0	0	1	0	1
FOXD1	TNXB	0	0	1	0	0	0	1
FOXD1	C10orf32-ASMT	0	0	1	0	0	0	1
FOXD1	IER5	0	0	0	0	1	0	1
FOXD1	NCDN	0	0	0	0	1	0	1
FOXD1	HOXC4	0	0	0	0	1	0	1
FOXD1	MYH2	0	0	0	0	1	0	1
FOXD1	CXORF23	0	0	0	0	1	0	1
FOXD1	ZFX	0	0	0	0	1	0	1
FOXD1	CLEC3B	0	0	1	0	0	0	1
FOXD1	NNAT	0	0	0	0	1	0	1
FOXD1	FERD3L	0	0	0	0	1	0	1
FOXD1	ROR1	0	0	0	0	1	0	1
FOXD1	IKZF2	0	0	0	0	1	0	1
FOXD1	PURA	0	0	0	0	1	0	1
FOXD1	CD109	0	0	0	0	1	0	1
FOXD1	ZNF367	0	0	1	0	0	0	1
FOXD1	REXO1L2P	0	0	1	0	0	0	1
FOXD1	CAMK1G	0	0	1	0	0	0	1
FOXD1	PLG	0	0	1	0	0	0	1
FOXD1	HOXA11	0	0	0	0	1	0	1
FOXD1	LMO4	0	0	0	0	1	0	1
FOXD1	SLC7A10	0	0	1	0	0	0	1
FOXD1	PTAFR	0	0	0	0	1	0	1
FOXD1	CEP95	0	0	1	0	0	0	1
FOXD1	MOSPD2	0	0	1	0	0	0	1
FOXD1	MILR1	0	0	1	0	0	0	1
FOXD1	AHCY	0	0	1	0	0	0	1
FOXD1	SNAR-E	0	0	1	0	0	0	1
FOXD1	MSC	0	0	0	0	1	0	1
FOXD1	ATG14	0	0	1	0	0	0	1
FOXD1	IQGAP3	0	0	1	0	0	0	1
FOXD1	IFT57	0	0	1	0	0	0	1
FOXD1	RUNX1T1	0	0	0	0	1	0	1
FOXD1	ID2	0	0	0	0	1	0	1
FOXD1	TENM1	0	0	0	0	1	0	1
FOXD1	KLHL41	0	0	0	0	1	0	1
FOXD1	RBM39	0	0	0	0	1	0	1
FOXD1	PHTF2	0	0	0	0	1	0	1
FOXD1	PRSS58	0	0	1	0	0	0	1
FOXD1	PRDM10	0	0	1	0	0	0	1
FOXD1	RAB27A	0	0	1	0	0	0	1
FOXD1	HLA-DOB	0	0	1	0	0	0	1
FOXD1	NR2F6	0	0	1	0	0	0	1
FOXD1	LOC729080	0	0	1	0	0	0	1
FOXD1	CDC42SE2	0	0	1	0	0	0	1
FOXD1	PTCHD1	0	0	0	0	1	0	1
FOXD1	METTL20	0	0	1	0	0	0	1
FOXD1	PUM2	0	0	0	0	1	0	1
FOXD1	PIPSL	0	0	1	0	0	0	1
FOXD1	FAM21A	0	0	1	0	0	0	1
FOXD1	HSPG2	0	0	0	0	1	0	1
FOXD1	ATP1A1-AS1	0	0	1	0	0	0	1
FOXD1	TRPS1	0	0	0	0	1	0	1
FOXD1	WAC	0	0	1	0	0	0	1
FOXD1	GABRR1	0	0	0	0	1	0	1
FOXD1	GPR89B	0	0	1	0	0	0	1
FOXD1	DPH3	0	0	1	0	0	0	1
FOXD1	SERPINB10	0	0	1	0	0	0	1
FOXD1	GPATCH3	0	0	1	0	0	0	1
FOXD1	HEPH	0	0	0	0	1	0	1
FOXD1	FOXP2	0	0	0	0	1	0	1
FOXD1	CLIP2	0	0	0	0	1	0	1
FOXD1	SLC28A3	0	0	1	0	0	0	1
FOXD1	LRCH1	0	0	1	0	0	0	1
FOXD1	POU3F3	0	0	0	0	1	0	1
FOXD1	PDCD1LG2	0	0	0	0	1	0	1
FOXD1	SLX4	0	0	1	0	0	0	1
FOXD1	CYP26A1	0	0	0	0	1	0	1
FOXD1	HR	0	0	0	0	1	0	1
FOXD1	DLEU2L	0	0	1	0	0	0	1
FOXD1	HMCN1	0	0	0	0	1	0	1
FOXD1	MIR511	0	0	1	0	0	0	1
FOXD1	BRCC3	0	0	1	0	0	0	1
FOXD1	ZBTB37	0	0	0	0	1	0	1
FOXD1	ADAMTS13	0	0	0	0	1	0	1
FOXD1	OTX1	0	0	0	0	1	0	1
FOXD1	C6ORF223	0	0	1	0	0	0	1
FOXD1	SDHC	0	0	1	0	0	0	1
FOXD1	SLC31A1	0	0	0	0	1	0	1
FOXD1	GPR176	0	0	1	0	0	0	1
FOXD1	DAAM2	0	0	1	0	0	0	1
FOXD1	ADAM5	0	0	1	0	0	0	1
FOXD1	TMEM59	0	0	0	0	1	0	1
FOXD1	LOC339568	0	0	1	0	0	0	1
FOXD1	PDZRN4	0	0	0	0	1	0	1
FOXD1	SLC34A3	0	0	0	0	1	0	1

## Sheet: liver cancer
TF	Gene	CHEA	ENCODE	JASPAR	MotifMap	TRANSFAC	TRRUST	Sum
MYBL2	IHH	0	1	0	0	0	0	1
MYBL2	TCP11L2	0	1	0	0	0	0	1
MYBL2	RPS14	1	1	0	0	0	0	2
MYBL2	RTEL1-TNFRSF6B	0	1	0	0	0	0	1
MYBL2	GUSBP3	0	1	0	0	0	0	1
MYBL2	TSPAN31	1	1	0	0	0	0	2
MYBL2	ESR2	1	1	0	0	0	0	2
MYBL2	PEX11B	0	1	0	0	0	0	1
MYBL2	SMDT1	1	1	0	0	0	0	2
MYBL2	FAXDC2	0	1	0	0	0	0	1
MYBL2	UBE2A	0	1	0	0	0	0	1
MYBL2	HMGB1	0	1	0	0	0	0	1
MYBL2	CRTC2	0	1	0	0	0	0	1
MYBL2	IKZF5	0	1	0	0	0	0	1
MYBL2	C20ORF203	0	1	0	0	0	0	1
MYBL2	SNORA71E	0	1	0	0	0	0	1
MYBL2	TMEM52	0	1	0	0	0	0	1
MYBL2	CLASP1	0	1	0	0	0	0	1
MYBL2	FMO5	0	1	0	0	0	0	1
MYBL2	NCAPD2	1	1	0	0	0	0	2
MYBL2	POLE2	0	1	0	0	0	0	1
MYBL2	CCDC135	0	1	0	0	0	0	1
MYBL2	JRK	0	1	0	0	0	0	1
MYBL2	MSTO2P	0	1	0	0	0	0	1
MYBL2	AP4E1	0	1	0	0	0	0	1
MYBL2	RAB1A	1	1	0	0	0	0	2
MYBL2	FBXW11	0	1	0	0	0	0	1
MYBL2	ZNF783	0	1	0	0	0	0	1
MYBL2	KCNK13	1	0	0	0	0	0	1
MYBL2	CYB561D2	0	1	0	0	0	0	1
MYBL2	DISC1	0	1	0	0	0	0	1
MYBL2	MORN5	0	1	0	0	0	0	1
MYBL2	ANLN	1	1	0	0	0	0	2
MYBL2	KLF6	1	1	0	0	0	0	2
MYBL2	ZNF599	0	1	0	0	0	0	1
MYBL2	CENPP	1	1	0	0	0	0	2
MYBL2	METTL1	0	1	0	0	0	0	1
MYBL2	C17orf80	1	0	0	0	0	0	1
MYBL2	NT5E	0	1	0	0	0	0	1
MYBL2	ZNF576	0	1	0	0	0	0	1
MYBL2	DPPA4	1	0	0	0	0	0	1
MYBL2	MRVI1-AS1	0	1	0	0	0	0	1
MYBL2	ZNF142	0	1	0	0	0	0	1
MYBL2	CCT6A	0	1	0	0	0	0	1
MYBL2	OCLN	0	1	0	0	0	0	1
MYBL2	RPS29	0	1	0	0	0	0	1
MYBL2	ISYNA1	0	1	0	0	0	0	1
MYBL2	ALKBH1	0	1	0	0	0	0	1
MYBL2	PPIAL4G	0	1	0	0	0	0	1
MYBL2	GALNT4	1	1	0	0	0	0	2
MYBL2	MIR3684	0	1	0	0	0	0	1
MYBL2	ACAA2	0	1	0	0	0	0	1
MYBL2	SIAE	1	0	0	0	0	0	1
MYBL2	PARVA	0	1	0	0	0	0	1
MYBL2	PCDHGB3	1	0	0	0	0	0	1
MYBL2	NUP85	1	1	0	0	0	0	2
MYBL2	TBL1XR1	1	1	0	0	0	0	2
MYBL2	NLRC4	0	1	0	0	0	0	1
MYBL2	NFU1	0	1	0	0	0	0	1
MYBL2	BTF3	0	1	0	0	0	0	1
MYBL2	AGO3	0	1	0	0	0	0	1
MYBL2	ATAT1	1	0	0	0	0	0	1
MYBL2	LZTR1	0	1	0	0	0	0	1
MYBL2	CD74	0	1	0	0	0	0	1
MYBL2	MAP2K7	1	1	0	0	0	0	2
MYBL2	CDYL	1	0	0	0	0	0	1
MYBL2	TATDN3	0	1	0	0	0	0	1
MYBL2	TRAP1	0	1	0	0	0	0	1
MYBL2	TBC1D15	0	1	0	0	0	0	1
MYBL2	RBAK-RBAKDN	0	1	0	0	0	0	1
MYBL2	TNKS	0	1	0	0	0	0	1
MYBL2	KDM3B	0	1	0	0	0	0	1
MYBL2	ERCC8	0	1	0	0	0	0	1
MYBL2	ANP32B	0	1	0	0	0	0	1
MYBL2	WDR6	0	1	0	0	0	0	1
MYBL2	HES4	0	1	0	0	0	0	1
MYBL2	GDE1	0	1	0	0	0	0	1
MYBL2	LOC100507577	0	1	0	0	0	0	1
MYBL2	TWF2	1	1	0	0	0	0	2
MYBL2	ZNF292	0	1	0	0	0	0	1
MYBL2	COL4A5	0	1	0	0	0	0	1
MYBL2	MIR2277	0	1	0	0	0	0	1
MYBL2	HM13	0	1	0	0	0	0	1
MYBL2	CCDC183	0	1	0	0	0	0	1
MYBL2	ZNF652	0	1	0	0	0	0	1
MYBL2	FAM13B	0	1	0	0	0	0	1
MYBL2	GSG1	1	0	0	0	0	0	1
MYBL2	PPIF	0	1	0	0	0	0	1
MYBL2	JUN	0	1	0	0	0	0	1
MYBL2	QPCTL	0	1	0	0	0	0	1
MYBL2	F5	0	1	0	0	0	0	1
MYBL2	MAZ	1	1	0	0	0	0	2
MYBL2	DIS3L	0	1	0	0	0	0	1
MYBL2	C19ORF44	0	1	0	0	0	0	1
MYBL2	ALCAM	0	1	0	0	0	0	1
MYBL2	ARHGAP19-SLIT1	0	1	0	0	0	0	1
MYBL2	FOS	0	1	0	0	0	0	1
MYBL2	MOB1B	1	1	0	0	0	0	2
MYBL2	ZMYM6	0	1	0	0	0	0	1
MYBL2	DUS1L	0	1	0	0	0	0	1
MYBL2	LINC01011	0	1	0	0	0	0	1
MYBL2	CTDSPL	0	1	0	0	0	0	1
MYBL2	SCAF8	0	1	0	0	0	0	1
MYBL2	ITPKA	0	1	0	0	0	0	1
MYBL2	SNRPD1	0	1	0	0	0	0	1
MYBL2	GLDC	0	1	0	0	0	0	1
MYBL2	UTP11L	0	1	0	0	0	0	1
MYBL2	SLC17A1	0	1	0	0	0	0	1
MYBL2	CEP131	0	1	0	0	0	0	1
MYBL2	BCAR3	0	1	0	0	0	0	1
MYBL2	ZNF134	0	1	0	0	0	0	1
MYBL2	MTHFR	0	1	0	0	0	0	1
MYBL2	ZC3H8	0	1	0	0	0	0	1
MYBL2	LIN28B	0	1	0	0	0	0	1
MYBL2	UBE2D4	0	1	0	0	0	0	1
MYBL2	GTSE1-AS1	0	1	0	0	0	0	1
MYBL2	POLR2K	1	1	0	0	0	0	2
MYBL2	TRNAP-UGG	1	0	0	0	0	0	1
MYBL2	GLRX5	0	1	0	0	0	0	1
MYBL2	ZNF616	1	1	0	0	0	0	2
MYBL2	C14ORF169	0	1	0	0	0	0	1
MYBL2	CDC42EP4	1	1	0	0	0	0	2
MYBL2	KIAA1551	1	1	0	0	0	0	2
MYBL2	SPEN	0	1	0	0	0	0	1
MYBL2	WDHD1	0	1	0	0	0	0	1
MYBL2	GMDS	0	1	0	0	0	0	1
MYBL2	TTLL5	0	1	0	0	0	0	1
MYBL2	JAK3	0	1	0	0	0	0	1
MYBL2	GLO1	0	1	0	0	0	0	1
MYBL2	ZNF823	0	1	0	0	0	0	1
MYBL2	ORC3	0	1	0	0	0	0	1
MYBL2	COPS6	1	1	0	0	0	0	2
MYBL2	MIR3944	0	1	0	0	0	0	1
MYBL2	CTSC	0	1	0	0	0	0	1
MYBL2	RASSF7	0	1	0	0	0	0	1
MYBL2	TCTEX1D2	0	1	0	0	0	0	1
MYBL2	NVL	0	1	0	0	0	0	1
MYBL2	ANKRD1	0	1	0	0	0	0	1
MYBL2	PSMD7	0	1	0	0	0	0	1
MYBL2	SENP3	1	1	0	0	0	0	2
MYBL2	CCNB1	1	1	0	0	0	0	2
MYBL2	BCL2L12	0	1	0	0	0	0	1
MYBL2	C3orf17	1	0	0	0	0	0	1
MYBL2	THUMPD1	0	1	0	0	0	0	1
MYBL2	TP53TG1	0	1	0	0	0	0	1
MYBL2	IFT74	0	1	0	0	0	0	1
MYBL2	2021-09-09	0	1	0	0	0	0	1
MYBL2	AGPAT1	0	1	0	0	0	0	1
MYBL2	DNAH7	0	1	0	0	0	0	1
MYBL2	SMAP1	0	1	0	0	0	0	1
MYBL2	SYNE4	0	1	0	0	0	0	1
MYBL2	AGL	0	1	0	0	0	0	1
MYBL2	MNAT1	0	1	0	0	0	0	1
MYBL2	DHDDS	0	1	0	0	0	0	1
MYBL2	INSIG1	1	0	0	0	0	0	1
MYBL2	TMEM217	0	1	0	0	0	0	1
MYBL2	EIF5A2	0	1	0	0	0	0	1
MYBL2	PPP1R21	0	1	0	0	0	0	1
MYBL2	FGR	1	0	0	0	0	0	1
MYBL2	ALG1L	0	1	0	0	0	0	1
MYBL2	TUBGCP2	0	1	0	0	0	0	1
MYBL2	MIR150	1	0	0	0	0	0	1
MYBL2	LLPH	0	1	0	0	0	0	1
MYBL2	PAFAH1B3	0	1	0	0	0	0	1
MYBL2	AFF1	1	1	0	0	0	0	2
MYBL2	SNORA57	0	1	0	0	0	0	1
MYBL2	UVRAG	0	1	0	0	0	0	1
MYBL2	SNAR-C1	0	1	0	0	0	0	1
MYBL2	ZNF37A	0	1	0	0	0	0	1
MYBL2	RNF115	0	1	0	0	0	0	1
MYBL2	CTDP1	0	1	0	0	0	0	1
MYBL2	OSBPL7	0	1	0	0	0	0	1
MYBL2	DSCR3	0	1	0	0	0	0	1
MYBL2	RGPD6	0	1	0	0	0	0	1
MYBL2	GOPC	0	1	0	0	0	0	1
MYBL2	LOXL4	0	1	0	0	0	0	1
MYBL2	PHB2	0	1	0	0	0	0	1
MYBL2	OSTC	0	1	0	0	0	0	1
MYBL2	CDC42	0	1	0	0	0	0	1
MYBL2	NIT2	0	1	0	0	0	0	1
MYBL2	JARID2	1	1	0	0	0	0	2
MYBL2	CAND2	1	0	0	0	0	0	1
MYBL2	PRC1	1	1	0	0	0	0	2
MYBL2	C5	0	1	0	0	0	0	1
MYBL2	CDC25A	0	1	0	0	0	0	1
MYBL2	EIF2B4	0	1	0	0	0	0	1
MYBL2	CDK13	0	1	0	0	0	0	1
MYBL2	TSR3	0	1	0	0	0	0	1
MYBL2	PLXDC1	1	0	0	0	0	0	1
MYBL2	SIN3A	1	1	0	0	0	0	2
MYBL2	PSPH	0	1	0	0	0	0	1
MYBL2	MDP1	0	1	0	0	0	0	1
MYBL2	TMEM91	1	1	0	0	0	0	2
MYBL2	RAVER2	0	1	0	0	0	0	1
MYBL2	CHCHD3	0	1	0	0	0	0	1
MYBL2	C19ORF12	0	1	0	0	0	0	1
MYBL2	SUGP2	0	1	0	0	0	0	1
MYBL2	KCNA7	1	0	0	0	0	0	1
MYBL2	TXNDC16	0	1	0	0	0	0	1
MYBL2	EMX2OS	1	0	0	0	0	0	1
MYBL2	CD58	0	1	0	0	0	0	1
MYBL2	TYMSOS	0	1	0	0	0	0	1
MYBL2	PAPD5	0	1	0	0	0	0	1
MYBL2	DCAKD	0	1	0	0	0	0	1
MYBL2	TNNI2	0	1	0	0	0	0	1
MYBL2	MIR101-2	0	1	0	0	0	0	1
MYBL2	ZNF384	0	1	0	0	0	0	1
MYBL2	PLEKHB1	0	1	0	0	0	0	1
MYBL2	FAM21C	0	1	0	0	0	0	1
MYBL2	SLC5A11	0	1	0	0	0	0	1
MYBL2	TRIM24	0	1	0	0	0	0	1
MYBL2	HS3ST3B1	0	1	0	0	0	0	1
MYBL2	ESD	0	1	0	0	0	0	1
MYBL2	PPP1R10	1	0	0	0	0	0	1
MYBL2	KIAA0907	0	1	0	0	0	0	1
MYBL2	CEP57	1	1	0	0	0	0	2
MYBL2	SHOC2	0	1	0	0	0	0	1
MYBL2	SHCBP1	0	1	0	0	0	0	1
MYBL2	PPID	0	1	0	0	0	0	1
MYBL2	LIG3	1	1	0	0	0	0	2
MYBL2	MIR17HG	0	1	0	0	0	0	1
MYBL2	BSN-AS2	0	1	0	0	0	0	1
MYBL2	KDSR	1	1	0	0	0	0	2
MYBL2	PHF23	1	1	0	0	0	0	2
MYBL2	GK5	0	1	0	0	0	0	1
MYBL2	OBFC1	0	1	0	0	0	0	1
MYBL2	TRMT13	1	1	0	0	0	0	2
MYBL2	SNORD36C	0	1	0	0	0	0	1
MYBL2	PMF1-BGLAP	0	1	0	0	0	0	1
MYBL2	SSFA2	0	1	0	0	0	0	1
MYBL2	TIMM50	0	1	0	0	0	0	1
MYBL2	EML4	0	1	0	0	0	0	1
MYBL2	PRR11	1	1	0	0	0	0	2
MYBL2	NOMO1	0	1	0	0	0	0	1
MYBL2	UBE2J2	0	1	0	0	0	0	1
MYBL2	NDUFA12	0	1	0	0	0	0	1
MYBL2	TPK1	0	1	0	0	0	0	1
MYBL2	ARFGEF2	0	1	0	0	0	0	1
MYBL2	LINC00263	0	1	0	0	0	0	1
MYBL2	CTNS	0	1	0	0	0	0	1
MYBL2	ENOPH1	1	1	0	0	0	0	2
MYBL2	TRNAM-CAU	1	0	0	0	0	0	1
MYBL2	ARF1	0	1	0	0	0	0	1
MYBL2	KRTAP10-6	0	1	0	0	0	0	1
MYBL2	MIR1181	0	1	0	0	0	0	1
MYBL2	SLC9A3R1	0	1	0	0	0	0	1
MYBL2	P4HB	0	1	0	0	0	0	1
MYBL2	DLL4	0	1	0	0	0	0	1
MYBL2	E2F7	1	1	0	0	0	0	2
MYBL2	SLC35B4	0	1	0	0	0	0	1
MYBL2	CHURC1	0	1	0	0	0	0	1
MYBL2	SPTSSA	0	1	0	0	0	0	1
MYBL2	C2CD2	0	1	0	0	0	0	1
MYBL2	GRAMD2	0	1	0	0	0	0	1
MYBL2	WHSC1	0	1	0	0	0	0	1
MYBL2	TMEM41A	0	1	0	0	0	0	1
MYBL2	ZNF778	0	1	0	0	0	0	1
MYBL2	POLQ	0	1	0	0	0	0	1
MYBL2	DDX19A	0	1	0	0	0	0	1
MYBL2	FLYWCH2	0	1	0	0	0	0	1
MYBL2	ZNF225	0	1	0	0	0	0	1
MYBL2	SUN2	0	1	0	0	0	0	1
MYBL2	NR1H2	0	1	0	0	0	0	1
MYBL2	ALG8	0	1	0	0	0	0	1
MYBL2	INPP5F	1	1	0	0	0	0	2
MYBL2	KIAA0895L	0	1	0	0	0	0	1
MYBL2	ADAM10	0	1	0	0	0	0	1
MYBL2	ASPH	0	1	0	0	0	0	1
MYBL2	CFAP20	0	1	0	0	0	0	1
MYBL2	MVB12A	1	1	0	0	0	0	2
MYBL2	ZNF251	0	1	0	0	0	0	1
MYBL2	FBXO44	0	1	0	0	0	0	1
MYBL2	ACVR2B	0	1	0	0	0	0	1
MYBL2	ZNF691	0	1	0	0	0	0	1
MYBL2	SPSB3	0	1	0	0	0	0	1
MYBL2	SEC62	0	1	0	0	0	0	1
MYBL2	WDR47	1	1	0	0	0	0	2
MYBL2	PELI3	0	1	0	0	0	0	1
MYBL2	SMIM24	0	1	0	0	0	0	1
MYBL2	CCNJ	0	1	0	0	0	0	1
MYBL2	RGPD2	0	1	0	0	0	0	1
MYBL2	UBE2Q2P1	0	1	0	0	0	0	1
MYBL2	PPARGC1A	0	1	0	0	0	0	1
MYBL2	OIP5	1	1	0	0	0	0	2
MYBL2	PELP1	0	1	0	0	0	0	1
MYBL2	CHRNE	0	1	0	0	0	0	1
MYBL2	TMEM126A	0	1	0	0	0	0	1
MYBL2	TMED7	0	1	0	0	0	0	1
MYBL2	RPL31	1	1	0	0	0	0	2
MYBL2	LRIG2	0	1	0	0	0	0	1
MYBL2	DSE	0	1	0	0	0	0	1
MYBL2	TRPC4AP	0	1	0	0	0	0	1
MYBL2	SESTD1	0	1	0	0	0	0	1
MYBL2	BLZF1	0	1	0	0	0	0	1
MYBL2	CENPL	1	1	0	0	0	0	2
MYBL2	DPH3	0	1	0	0	0	0	1
MYBL2	MTTP	0	1	0	0	0	0	1
MYBL2	E2F2	0	1	0	0	0	0	1
MYBL2	NCOR1	0	1	0	0	0	0	1
MYBL2	NISCH	0	1	0	0	0	0	1
MYBL2	ARL8A	0	1	0	0	0	0	1
MYBL2	SF1	0	1	0	0	0	0	1
MYBL2	RNF187	0	1	0	0	0	0	1
MYBL2	SNORD54	0	1	0	0	0	0	1
MYBL2	COPS2	0	1	0	0	0	0	1
MYBL2	SNAPC4	0	1	0	0	0	0	1
MYBL2	C16ORF62	0	1	0	0	0	0	1
MYBL2	SPR	0	1	0	0	0	0	1
MYBL2	DZIP1L	0	1	0	0	0	0	1
MYBL2	MAGI3	0	1	0	0	0	0	1
MYBL2	LAMTOR2	0	1	0	0	0	0	1
MYBL2	TCEA3	0	1	0	0	0	0	1
MYBL2	USP39	0	1	0	0	0	0	1
MYBL2	MIR2861	0	1	0	0	0	0	1
MYBL2	CLUL1	0	1	0	0	0	0	1
MYBL2	SERINC5	0	1	0	0	0	0	1
MYBL2	ZBED9	0	1	0	0	0	0	1
MYBL2	FUT11	0	1	0	0	0	0	1
MYBL2	FAM57A	1	0	0	0	0	0	1
MYBL2	S100A1	0	1	0	0	0	0	1
MYBL2	SNAR-A7	0	1	0	0	0	0	1
MYBL2	PHF20	1	1	0	0	0	0	2
MYBL2	HIST1H2BI	0	1	0	0	0	0	1
MYBL2	ZFC3H1	0	1	0	0	0	0	1
MYBL2	LIMA1	0	1	0	0	0	0	1
MYBL2	PRRC2A	1	0	0	0	0	0	1
MYBL2	SMC4	1	1	0	0	0	0	2
MYBL2	SNRPC	0	1	0	0	0	0	1
MYBL2	CDK10	0	1	0	0	0	0	1
MYBL2	LRRC24	0	1	0	0	0	0	1
MYBL2	PPP1R3G	0	1	0	0	0	0	1
MYBL2	NFATC3	1	1	0	0	0	0	2
MYBL2	MED17	0	1	0	0	0	0	1
MYBL2	GPRC5C	0	1	0	0	0	0	1
MYBL2	TBCA	0	1	0	0	0	0	1
MYBL2	NNAT	1	0	0	0	0	0	1
MYBL2	RNF170	0	1	0	0	0	0	1
MYBL2	MIB1	0	1	0	0	0	0	1
MYBL2	SOCS1	0	1	0	0	0	0	1
MYBL2	BTBD3	0	1	0	0	0	0	1
MYBL2	LCLAT1	0	1	0	0	0	0	1
MYBL2	PSMD13	0	1	0	0	0	0	1
MYBL2	CWC22	0	1	0	0	0	0	1
MYBL2	CNST	0	1	0	0	0	0	1
MYBL2	CPSF7	0	1	0	0	0	0	1
MYBL2	VTI1B	0	1	0	0	0	0	1
MYBL2	SHC1	1	1	0	0	0	0	2
MYBL2	PDE6A	1	0	0	0	0	0	1
MYBL2	ZNF324B	0	1	0	0	0	0	1
MYBL2	C3orf18	1	0	0	0	0	0	1
MYBL2	KLHL9	0	1	0	0	0	0	1
MYBL2	BUB1B	1	1	0	0	0	0	2
MYBL2	HIST1H2BB	1	1	0	0	0	0	2
MYBL2	DNAJB14	1	1	0	0	0	0	2
MYBL2	RWDD2A	0	1	0	0	0	0	1
MYBL2	FKBP10	1	1	0	0	0	0	2
MYBL2	CEP192	0	1	0	0	0	0	1
MYBL2	MARCKS	1	1	0	0	0	0	2
MYBL2	PTPMT1	0	1	0	0	0	0	1
MYBL2	ERCC2	0	1	0	0	0	0	1
MYBL2	GPBP1L1	1	1	0	0	0	0	2
MYBL2	MIR130B	0	1	0	0	0	0	1
MYBL2	MIR611	0	1	0	0	0	0	1
MYBL2	GYS1	0	1	0	0	0	0	1
MYBL2	ZFP64	0	1	0	0	0	0	1
MYBL2	SLC22A7	0	1	0	0	0	0	1
MYBL2	APOC1P1	0	1	0	0	0	0	1
MYBL2	TGFBRAP1	0	1	0	0	0	0	1
MYBL2	PMS2P4	0	1	0	0	0	0	1
MYBL2	C2ORF49	0	1	0	0	0	0	1
MYBL2	KLHL14	0	1	0	0	0	0	1
MYBL2	ABCC6P1	0	1	0	0	0	0	1
MYBL2	MOCS2	0	1	0	0	0	0	1
MYBL2	SNORD34	1	1	0	0	0	0	2
MYBL2	ZFYVE21	0	1	0	0	0	0	1
MYBL2	KIF3A	0	1	0	0	0	0	1
MYBL2	SLCO4A1	0	1	0	0	0	0	1
MYBL2	SZRD1	0	1	0	0	0	0	1
MYBL2	LOC400927	0	1	0	0	0	0	1
MYBL2	C11ORF48	0	1	0	0	0	0	1
MYBL2	FBXW4	0	1	0	0	0	0	1
MYBL2	C12ORF4	0	1	0	0	0	0	1
MYBL2	ABCA2	0	1	0	0	0	0	1
MYBL2	PNLDC1	1	0	0	0	0	0	1
MYBL2	NDUFB1	0	1	0	0	0	0	1
MYBL2	ZIC1	1	0	0	0	0	0	1
MYBL2	EMC4	1	1	0	0	0	0	2
MYBL2	RAMP2	1	1	0	0	0	0	2
MYBL2	PTPDC1	0	1	0	0	0	0	1
MYBL2	BANP	0	1	0	0	0	0	1
MYBL2	CAMTA1	0	1	0	0	0	0	1
MYBL2	KRT8	0	1	0	0	0	0	1
MYBL2	HIST1H4E	0	1	0	0	0	0	1
MYBL2	RBM14-RBM4	0	1	0	0	0	0	1
MYBL2	FDFT1	0	1	0	0	0	0	1
MYBL2	RFC1	0	1	0	0	0	0	1
MYBL2	APOC3	0	1	0	0	0	0	1
MYBL2	FOXP1	0	1	0	0	0	0	1
MYBL2	WDR5B	0	1	0	0	0	0	1
MYBL2	CTNNB1	0	1	0	0	0	0	1
MYBL2	MORF4L1	0	1	0	0	0	0	1
MYBL2	SNAR-D	0	1	0	0	0	0	1
MYBL2	C1ORF228	0	1	0	0	0	0	1
MYBL2	HDDC2	0	1	0	0	0	0	1
MYBL2	CDK2AP1	1	1	0	0	0	0	2
MYBL2	NDUFA13	0	1	0	0	0	0	1
MYBL2	CFL1	0	1	0	0	0	0	1
MYBL2	RGR	0	1	0	0	0	0	1
MYBL2	DDX6	0	1	0	0	0	0	1
MYBL2	PRR23A	1	0	0	0	0	0	1
MYBL2	C7orf26	1	0	0	0	0	0	1
MYBL2	SHPRH	0	1	0	0	0	0	1
MYBL2	STOM	0	1	0	0	0	0	1
MYBL2	PKM	1	1	0	0	0	0	2
MYBL2	HYAL2	1	1	0	0	0	0	2
MYBL2	RPAP3	0	1	0	0	0	0	1
MYBL2	NOL9	0	1	0	0	0	0	1
MYBL2	HSD17B12	0	1	0	0	0	0	1
MYBL2	LGALSL	0	1	0	0	0	0	1
MYBL2	ZSCAN20	0	1	0	0	0	0	1
MYBL2	TRRAP	0	1	0	0	0	0	1
MYBL2	PTPLA	0	1	0	0	0	0	1
MYBL2	ETV2	0	1	0	0	0	0	1
MYBL2	TBCK	0	1	0	0	0	0	1
MYBL2	TESC	0	1	0	0	0	0	1
MYBL2	HIST1H2BD	0	1	0	0	0	0	1
MYBL2	HIST1H2AK	0	1	0	0	0	0	1
MYBL2	PIN4	0	1	0	0	0	0	1
MYBL2	CDC42EP1	0	1	0	0	0	0	1
MYBL2	MRPS11	0	1	0	0	0	0	1
MYBL2	RNF34	0	1	0	0	0	0	1
MYBL2	RAD54B	0	1	0	0	0	0	1
MYBL2	RNF149	0	1	0	0	0	0	1
MYBL2	PCNXL4	0	1	0	0	0	0	1
MYBL2	SERPINA11	0	1	0	0	0	0	1
MYBL2	FBXO16	1	0	0	0	0	0	1
MYBL2	LOC645513	0	1	0	0	0	0	1
MYBL2	ZNF223	0	1	0	0	0	0	1
MYBL2	LOC100288069	0	1	0	0	0	0	1
MYBL2	XAB2	0	1	0	0	0	0	1
MYBL2	LRFN2	0	1	0	0	0	0	1
MYBL2	TXNL4B	0	1	0	0	0	0	1
MYBL2	POLR2A	0	1	0	0	0	0	1
MYBL2	IGFALS	0	1	0	0	0	0	1
MYBL2	ANAPC7	0	1	0	0	0	0	1
MYBL2	MPV17L	0	1	0	0	0	0	1
MYBL2	DESI1	0	1	0	0	0	0	1
MYBL2	LZTS2	0	1	0	0	0	0	1
MYBL2	PFN2	0	1	0	0	0	0	1
MYBL2	CHSY3	0	1	0	0	0	0	1
MYBL2	CYSRT1	0	1	0	0	0	0	1
MYBL2	ACSM2B	0	1	0	0	0	0	1
MYBL2	DNAJA2	1	1	0	0	0	0	2
MYBL2	NSF	0	1	0	0	0	0	1
MYBL2	SLC5A3	0	1	0	0	0	0	1
MYBL2	PPCDC	1	1	0	0	0	0	2
MYBL2	AASDH	0	1	0	0	0	0	1
MYBL2	DYNLT1	0	1	0	0	0	0	1
MYBL2	ATMIN	0	1	0	0	0	0	1
MYBL2	ZFR	1	1	0	0	0	0	2
MYBL2	UFM1	0	1	0	0	0	0	1
MYBL2	TMEM205	0	1	0	0	0	0	1
MYBL2	SMTNL1	1	0	0	0	0	0	1
MYBL2	UTP18	0	1	0	0	0	0	1
MYBL2	HIST2H3A	0	1	0	0	0	0	1
MYBL2	ZBTB49	0	1	0	0	0	0	1
MYBL2	HSD17B4	0	1	0	0	0	0	1
MYBL2	MAGOH	0	1	0	0	0	0	1
MYBL2	LOC153684	0	1	0	0	0	0	1
MYBL2	STAMBP	0	1	0	0	0	0	1
MYBL2	BBS1	0	1	0	0	0	0	1
MYBL2	C1ORF220	0	1	0	0	0	0	1
MYBL2	DEF8	0	1	0	0	0	0	1
MYBL2	ADI1	0	1	0	0	0	0	1
MYBL2	LAMTOR3	1	1	0	0	0	0	2
MYBL2	CPEB2	0	1	0	0	0	0	1
MYBL2	LLGL2	0	1	0	0	0	0	1
MYBL2	PTDSS1	0	1	0	0	0	0	1
MYBL2	FLT3LG	1	1	0	0	0	0	2
MYBL2	BMPR1A	0	1	0	0	0	0	1
MYBL2	CDKN2C	0	1	0	0	0	0	1
MYBL2	NCBP1	0	1	0	0	0	0	1
MYBL2	KIAA1598	0	1	0	0	0	0	1
MYBL2	RMND1	1	1	0	0	0	0	2
MYBL2	ENTHD2	0	1	0	0	0	0	1
MYBL2	C9ORF9	0	1	0	0	0	0	1
MYBL2	MTMR4	0	1	0	0	0	0	1
MYBL2	ZNF398	0	1	0	0	0	0	1
MYBL2	LPIN3	0	1	0	0	0	0	1
MYBL2	EBNA1BP2	0	1	0	0	0	0	1
MYBL2	RPL3	1	1	0	0	0	0	2
MYBL2	STYK1	1	0	0	0	0	0	1
MYBL2	SRGAP3	0	1	0	0	0	0	1
MYBL2	FLJ10038	0	1	0	0	0	0	1
MYBL2	HPD	0	1	0	0	0	0	1
MYBL2	CHCHD5	0	1	0	0	0	0	1
MYBL2	KATNBL1	1	1	0	0	0	0	2
MYBL2	ECE1	0	1	0	0	0	0	1
MYBL2	MMAB	1	1	0	0	0	0	2
MYBL2	LOC100134868	0	1	0	0	0	0	1
MYBL2	MYADM	0	1	0	0	0	0	1
MYBL2	RNF167	0	1	0	0	0	0	1
MYBL2	EIF4A2	1	1	0	0	0	0	2
MYBL2	C1ORF123	0	1	0	0	0	0	1
MYBL2	ZNF701	0	1	0	0	0	0	1
MYBL2	HYPK	1	1	0	0	0	0	2
MYBL2	CCDC146	0	1	0	0	0	0	1
MYBL2	XRN2	1	1	0	0	0	0	2
MYBL2	APOH	0	1	0	0	0	0	1
MYBL2	DGAT1	0	1	0	0	0	0	1
MYBL2	URM1	0	1	0	0	0	0	1
MYBL2	LOC644656	0	1	0	0	0	0	1
MYBL2	PTPN1	0	1	0	0	0	0	1
MYBL2	SNAR-A8	0	1	0	0	0	0	1
MYBL2	CKS2	1	1	0	0	0	0	2
MYBL2	DUS2	1	1	0	0	0	0	2
MYBL2	GKAP1	0	1	0	0	0	0	1
MYBL2	SLC4A11	0	1	0	0	0	0	1
MYBL2	CCDC42	0	1	0	0	0	0	1
MYBL2	GPCPD1	0	1	0	0	0	0	1
MYBL2	AASDHPPT	0	1	0	0	0	0	1
MYBL2	MARVELD2	0	1	0	0	0	0	1
MYBL2	EXOC7	0	1	0	0	0	0	1
MYBL2	MINOS1	0	1	0	0	0	0	1
MYBL2	ITPRIPL2	0	1	0	0	0	0	1
MYBL2	ATG2A	0	1	0	0	0	0	1
MYBL2	GARS	0	1	0	0	0	0	1
MYBL2	NEDD4	1	1	0	0	0	0	2
MYBL2	BARHL1	1	0	0	0	0	0	1
MYBL2	SETD1B	0	1	0	0	0	0	1
MYBL2	ORAI1	1	1	0	0	0	0	2
MYBL2	MGAT4A	0	1	0	0	0	0	1
MYBL2	DNPH1	0	1	0	0	0	0	1
MYBL2	NR2C2AP	0	1	0	0	0	0	1
MYBL2	ANAPC16	0	1	0	0	0	0	1
MYBL2	PERP	1	1	0	0	0	0	2
MYBL2	FLNB	0	1	0	0	0	0	1
MYBL2	TP53BP2	0	1	0	0	0	0	1
MYBL2	TNFAIP1	1	1	0	0	0	0	2
MYBL2	TOP3B	1	1	0	0	0	0	2
MYBL2	FXYD1	0	1	0	0	0	0	1
MYBL2	CREB3L4	0	1	0	0	0	0	1
MYBL2	ANKRD31	0	1	0	0	0	0	1
MYBL2	CREB3	0	1	0	0	0	0	1
MYBL2	HIPK1	0	1	0	0	0	0	1
MYBL2	RAB21	0	1	0	0	0	0	1
MYBL2	TMEM44	0	1	0	0	0	0	1
MYBL2	CREBL2	1	1	0	0	0	0	2
MYBL2	C8ORF33	0	1	0	0	0	0	1
MYBL2	SGTA	0	1	0	0	0	0	1
MYBL2	BHLHE40	0	1	0	0	0	0	1
MYBL2	TEFM	0	1	0	0	0	0	1
MYBL2	WDR61	0	1	0	0	0	0	1
MYBL2	CBFA2T2	1	1	0	0	0	0	2
MYBL2	EIF3C	0	1	0	0	0	0	1
MYBL2	FAM91A1	0	1	0	0	0	0	1
MYBL2	TMEM132A	0	1	0	0	0	0	1
MYBL2	SENP5	0	1	0	0	0	0	1
MYBL2	APOA1	0	1	0	0	0	0	1
MYBL2	PCDHGB2	1	0	0	0	0	0	1
MYBL2	ALG2	0	1	0	0	0	0	1
MYBL2	OXTR	0	1	0	0	0	0	1
MYBL2	APOBEC3F	0	1	0	0	0	0	1
MYBL2	AHDC1	1	1	0	0	0	0	2
MYBL2	PSD3	0	1	0	0	0	0	1
MYBL2	C9ORF43	0	1	0	0	0	0	1
MYBL2	NHLRC1	0	1	0	0	0	0	1
MYBL2	C5ORF24	0	1	0	0	0	0	1
MYBL2	CIC	0	1	0	0	0	0	1
MYBL2	MIR4729	0	1	0	0	0	0	1
MYBL2	GTF2H1	0	1	0	0	0	0	1
MYBL2	DTD2	0	1	0	0	0	0	1
MYBL2	ERCC6	0	1	0	0	0	0	1
MYBL2	AKIRIN2	0	1	0	0	0	0	1
MYBL2	NOP14-AS1	0	1	0	0	0	0	1
MYBL2	BOLA3-AS1	0	1	0	0	0	0	1
MYBL2	RFWD3	1	1	0	0	0	0	2
MYBL2	EXOSC6	0	1	0	0	0	0	1
MYBL2	DGUOK	0	1	0	0	0	0	1
MYBL2	SEC22B	0	1	0	0	0	0	1
MYBL2	MZB1	0	1	0	0	0	0	1
MYBL2	ZC3H18	0	1	0	0	0	0	1
MYBL2	DOCK5	0	1	0	0	0	0	1
MYBL2	TPI1P2	0	1	0	0	0	0	1
MYBL2	NOTCH2	0	1	0	0	0	0	1
MYBL2	MOG	1	0	0	0	0	0	1
MYBL2	CNTNAP1	0	1	0	0	0	0	1
MYBL2	MBLAC2	0	1	0	0	0	0	1
MYBL2	ZNF324	0	1	0	0	0	0	1
MYBL2	OIP5-AS1	0	1	0	0	0	0	1
MYBL2	GCFC2	0	1	0	0	0	0	1
MYBL2	FZD7	0	1	0	0	0	0	1
MYBL2	MPC2	0	1	0	0	0	0	1
MYBL2	VPS33B	1	1	0	0	0	0	2
MYBL2	LPA	0	1	0	0	0	0	1
MYBL2	PAPOLA	0	1	0	0	0	0	1
MYBL2	RFX3	0	1	0	0	0	0	1
MYBL2	FAM111A	0	1	0	0	0	0	1
MYBL2	MSTO1	0	1	0	0	0	0	1
MYBL2	BOD1	0	1	0	0	0	0	1
MYBL2	RSPRY1	0	1	0	0	0	0	1
MYBL2	E2F8	0	1	0	0	0	0	1
MYBL2	SMOC1	0	1	0	0	0	0	1
MYBL2	COPS8	0	1	0	0	0	0	1
MYBL2	KIF18A	1	1	0	0	0	0	2
MYBL2	C15ORF37	0	1	0	0	0	0	1
MYBL2	CDR2L	0	1	0	0	0	0	1
MYBL2	SART1	0	1	0	0	0	0	1
MYBL2	IKZF3	1	1	0	0	0	0	2
MYBL2	DTL	0	1	0	0	0	0	1
MYBL2	ABCB4	0	1	0	0	0	0	1
MYBL2	NUDT1	0	1	0	0	0	0	1
MYBL2	GUSBP11	0	1	0	0	0	0	1
MYBL2	GLB1L	0	1	0	0	0	0	1
MYBL2	USPL1	0	1	0	0	0	0	1
MYBL2	BRAF	0	1	0	0	0	0	1
MYBL2	ZFP36	1	1	0	0	0	0	2
MYBL2	ARL1	0	1	0	0	0	0	1
MYBL2	ZDHHC14	0	1	0	0	0	0	1
MYBL2	PLA2G15	0	1	0	0	0	0	1
MYBL2	DDX47	0	1	0	0	0	0	1
MYBL2	RPL17-C18ORF32	0	1	0	0	0	0	1
MYBL2	KPNA1	1	0	0	0	0	0	1
MYBL2	DHPS	0	1	0	0	0	0	1
MYBL2	RBL2	0	1	0	0	0	0	1
MYBL2	HN1L	0	1	0	0	0	0	1
MYBL2	ZNF644	0	1	0	0	0	0	1
MYBL2	NXNL1	1	0	0	0	0	0	1
MYBL2	PVRIG	0	1	0	0	0	0	1
MYBL2	LOC654342	0	1	0	0	0	0	1
MYBL2	ERV3-1	0	1	0	0	0	0	1
MYBL2	PPP1R3F	1	0	0	0	0	0	1
MYBL2	CHMP6	0	1	0	0	0	0	1
MYBL2	CCDC34	0	1	0	0	0	0	1
MYBL2	LRRIQ1	1	0	0	0	0	0	1
MYBL2	SIX1	0	1	0	0	0	0	1
MYBL2	TST	0	1	0	0	0	0	1
MYBL2	AMER1	0	1	0	0	0	0	1
MYBL2	TRAM2	0	1	0	0	0	0	1
MYBL2	SSR2	0	1	0	0	0	0	1
MYBL2	HERPUD2	0	1	0	0	0	0	1
MYBL2	ZC3H6	0	1	0	0	0	0	1
MYBL2	LGALS8	0	1	0	0	0	0	1
MYBL2	MDK	0	1	0	0	0	0	1
MYBL2	APLF	0	1	0	0	0	0	1
MYBL2	ABI2	0	1	0	0	0	0	1
MYBL2	RASA4	1	1	0	0	0	0	2
MYBL2	C21ORF33	0	1	0	0	0	0	1
MYBL2	PGC	0	1	0	0	0	0	1
MYBL2	NCAPH	0	1	0	0	0	0	1
MYBL2	ZNF878	0	1	0	0	0	0	1
MYBL2	RHOT1	0	1	0	0	0	0	1
MYBL2	LSM10	0	1	0	0	0	0	1
MYBL2	TDRD3	0	1	0	0	0	0	1
MYBL2	IZUMO4	0	1	0	0	0	0	1
MYBL2	EOMES	1	0	0	0	0	0	1
MYBL2	TUBGCP3	0	1	0	0	0	0	1
MYBL2	SMC5	1	1	0	0	0	0	2
MYBL2	LINGO1	0	1	0	0	0	0	1
MYBL2	SPAG5	0	1	0	0	0	0	1
MYBL2	ASB1	0	1	0	0	0	0	1
MYBL2	DFNB59	0	1	0	0	0	0	1
MYBL2	SPATA5L1	0	1	0	0	0	0	1
MYBL2	ASPHD1	0	1	0	0	0	0	1
MYBL2	DPM1	0	1	0	0	0	0	1
MYBL2	CTH	0	1	0	0	0	0	1
MYBL2	NR2E1	1	0	0	0	0	0	1
MYBL2	TMEM259	0	1	0	0	0	0	1
MYBL2	SMARCD2	1	1	0	0	0	0	2
MYBL2	SLX4IP	0	1	0	0	0	0	1
MYBL2	WFIKKN1	0	1	0	0	0	0	1
MYBL2	GFM2	0	1	0	0	0	0	1
MYBL2	SNIP1	0	1	0	0	0	0	1
MYBL2	GPHA2	0	1	0	0	0	0	1
MYBL2	SNORD45C	0	1	0	0	0	0	1
MYBL2	ERRFI1	0	1	0	0	0	0	1
MYBL2	MIR3148	0	1	0	0	0	0	1
MYBL2	RGPD8	0	1	0	0	0	0	1
MYBL2	BCL2L13	0	1	0	0	0	0	1
MYBL2	HIST2H3D	0	1	0	0	0	0	1
MYBL2	CASP10	0	1	0	0	0	0	1
MYBL2	C12ORF49	0	1	0	0	0	0	1
MYBL2	ZHX1	0	1	0	0	0	0	1
MYBL2	DEGS1	0	1	0	0	0	0	1
MYBL2	PHACTR1	1	0	0	0	0	0	1
MYBL2	FRYL	0	1	0	0	0	0	1
MYBL2	BET1L	0	1	0	0	0	0	1
MYBL2	PLEKHM3	0	1	0	0	0	0	1
MYBL2	KBTBD6	0	1	0	0	0	0	1
MYBL2	C5orf51	1	0	0	0	0	0	1
MYBL2	LOC113230	0	1	0	0	0	0	1
MYBL2	ZNF263	0	1	0	0	0	0	1
MYBL2	EAF1	0	1	0	0	0	0	1
MYBL2	LDHD	0	1	0	0	0	0	1
MYBL2	PROCR	1	0	0	0	0	0	1
MYBL2	ZNF775	0	1	0	0	0	0	1
MYBL2	SPOPL	0	1	0	0	0	0	1
MYBL2	CHORDC1	1	1	0	0	0	0	2
MYBL2	ZBTB2	0	1	0	0	0	0	1
MYBL2	CAPN1	0	1	0	0	0	0	1
MYBL2	SHMT1	1	0	0	0	0	0	1
MYBL2	SOWAHC	0	1	0	0	0	0	1
MYBL2	TRNAG-UCC	1	0	0	0	0	0	1
MYBL2	PARD6B	0	1	0	0	0	0	1
MYBL2	MIR4651	0	1	0	0	0	0	1
MYBL2	SMEK1	0	1	0	0	0	0	1
MYBL2	LRR1	0	1	0	0	0	0	1
MYBL2	CCT8	0	1	0	0	0	0	1
MYBL2	NPRL2	0	1	0	0	0	0	1
MYBL2	NINJ1	0	1	0	0	0	0	1
MYBL2	FOXA3	0	1	0	0	0	0	1
MYBL2	DDX1	0	1	0	0	0	0	1
MYBL2	CYP7A1	0	1	0	0	0	0	1
MYBL2	C19ORF66	0	1	0	0	0	0	1
MYBL2	ATXN7L3B	0	1	0	0	0	0	1
MYBL2	CHRNA9	1	0	0	0	0	0	1
MYBL2	CENPV	1	1	0	0	0	0	2
MYBL2	MAP3K13	0	1	0	0	0	0	1
MYBL2	CNEP1R1	0	1	0	0	0	0	1
MYBL2	DCAF16	0	1	0	0	0	0	1
MYBL2	SNAPC2	1	1	0	0	0	0	2
MYBL2	ESYT2	0	1	0	0	0	0	1
MYBL2	SYTL1	0	1	0	0	0	0	1
MYBL2	DDX52	0	1	0	0	0	0	1
MYBL2	CCDC102B	0	1	0	0	0	0	1
MYBL2	PTPN23	0	1	0	0	0	0	1
MYBL2	RMRP	1	1	0	0	0	0	2
MYBL2	HSD17B7P2	0	1	0	0	0	0	1
MYBL2	GDPD1	1	1	0	0	0	0	2
MYBL2	TRUB1	0	1	0	0	0	0	1
MYBL2	COQ10B	0	1	0	0	0	0	1
MYBL2	LAMTOR5	0	1	0	0	0	0	1
MYBL2	BCL9L	0	1	0	0	0	0	1
MYBL2	HNRNPU	0	1	0	0	0	0	1
MYBL2	GABPB2	1	0	0	0	0	0	1
MYBL2	DERL2	0	1	0	0	0	0	1
MYBL2	NUDT17	0	1	0	0	0	0	1
MYBL2	SPATA24	0	1	0	0	0	0	1
MYBL2	PALM	0	1	0	0	0	0	1
MYBL2	PHF19	0	1	0	0	0	0	1
MYBL2	DYNC2H1	0	1	0	0	0	0	1
MYBL2	CEBPZ	0	1	0	0	0	0	1
MYBL2	KDELR1	0	1	0	0	0	0	1
MYBL2	PARP6	1	0	0	0	0	0	1
MYBL2	LOC100287944	0	1	0	0	0	0	1
MYBL2	HECTD1	0	1	0	0	0	0	1
MYBL2	TMED2	1	1	0	0	0	0	2
MYBL2	APOE	1	1	0	0	0	0	2
MYBL2	ANGEL2	0	1	0	0	0	0	1
MYBL2	SF3A1	1	1	0	0	0	0	2
MYBL2	AGPS	0	1	0	0	0	0	1
MYBL2	TCTA	0	1	0	0	0	0	1
MYBL2	LOC100130451	0	1	0	0	0	0	1
MYBL2	SLC45A4	0	1	0	0	0	0	1
MYBL2	BCAT2	1	0	0	0	0	0	1
MYBL2	C14ORF2	0	1	0	0	0	0	1
MYBL2	APPBP2	0	1	0	0	0	0	1
MYBL2	STAB1	1	0	0	0	0	0	1
MYBL2	TMEM203	1	1	0	0	0	0	2
MYBL2	CDC37L1	0	1	0	0	0	0	1
MYBL2	KIAA1377	0	1	0	0	0	0	1
MYBL2	CES1P1	0	1	0	0	0	0	1
MYBL2	ZBTB20	0	1	0	0	0	0	1
MYBL2	POLA2	1	1	0	0	0	0	2
MYBL2	HEXDC	0	1	0	0	0	0	1
MYBL2	SARAF	0	1	0	0	0	0	1
MYBL2	UFC1	0	1	0	0	0	0	1
MYBL2	CXORF58	0	1	0	0	0	0	1
MYBL2	CAPN10	0	1	0	0	0	0	1
MYBL2	PSMD6	0	1	0	0	0	0	1
MYBL2	SYNGAP1	1	1	0	0	0	0	2
MYBL2	ZFP14	0	1	0	0	0	0	1
MYBL2	GSTT1	0	1	0	0	0	0	1
MYBL2	ECI2	0	1	0	0	0	0	1
MYBL2	MYCBP	0	1	0	0	0	0	1
MYBL2	FBXO42	0	1	0	0	0	0	1
MYBL2	DQX1	0	1	0	0	0	0	1
MYBL2	UBR2	0	1	0	0	0	0	1
MYBL2	CEMP1	0	1	0	0	0	0	1
MYBL2	KLHL36	0	1	0	0	0	0	1
MYBL2	CEPT1	0	1	0	0	0	0	1
MYBL2	NF2	0	1	0	0	0	0	1
MYBL2	SLC16A1	0	1	0	0	0	0	1
MYBL2	TTLL11	0	1	0	0	0	0	1
MYBL2	MIR3180-2	0	1	0	0	0	0	1
MYBL2	MTMR9LP	0	1	0	0	0	0	1
MYBL2	PCDHGA7	1	0	0	0	0	0	1
MYBL2	SCD	0	1	0	0	0	0	1
MYBL2	BRCA1	0	1	0	0	0	0	1
MYBL2	MIR210HG	0	1	0	0	0	0	1
MYBL2	TEX22	0	1	0	0	0	0	1
MYBL2	FANCF	0	1	0	0	0	0	1
MYBL2	CCRN4L	0	1	0	0	0	0	1
MYBL2	ZNFX1	1	1	0	0	0	0	2
MYBL2	ERBB3	0	1	0	0	0	0	1
MYBL2	UBR7	1	1	0	0	0	0	2
MYBL2	APOLD1	0	1	0	0	0	0	1
MYBL2	BFAR	0	1	0	0	0	0	1
MYBL2	FLJ31306	0	1	0	0	0	0	1
MYBL2	XPA	0	1	0	0	0	0	1
MYBL2	EGLN3	0	1	0	0	0	0	1
MYBL2	TRNAR-UCG	1	0	0	0	0	0	1
MYBL2	CDC6	0	1	0	0	0	0	1
MYBL2	PLD3	0	1	0	0	0	0	1
MYBL2	RHPN1	0	1	0	0	0	0	1
MYBL2	SH3BGRL3	0	1	0	0	0	0	1
MYBL2	CENPH	1	1	0	0	0	0	2
MYBL2	ACSS2	1	1	0	0	0	0	2
MYBL2	TTC30A	0	1	0	0	0	0	1
MYBL2	BARD1	0	1	0	0	0	0	1
MYBL2	OCEL1	0	1	0	0	0	0	1
MYBL2	DEPDC7	0	1	0	0	0	0	1
MYBL2	TNFSF13	0	1	0	0	0	0	1
MYBL2	HN1	0	1	0	0	0	0	1
MYBL2	FLRT3	1	0	0	0	0	0	1
MYBL2	FBXL5	0	1	0	0	0	0	1
MYBL2	PLGRKT	0	1	0	0	0	0	1
MYBL2	DLST	0	1	0	0	0	0	1
MYBL2	PFDN1	0	1	0	0	0	0	1
MYBL2	EBPL	0	1	0	0	0	0	1
MYBL2	ACADM	0	1	0	0	0	0	1
MYBL2	CASC10	0	1	0	0	0	0	1
MYBL2	NBEAL2	0	1	0	0	0	0	1
MYBL2	SOX4	0	1	0	0	0	0	1
MYBL2	EXOC8	0	1	0	0	0	0	1
MYBL2	FBXO34	0	1	0	0	0	0	1
MYBL2	TCF3	0	1	0	0	0	0	1
MYBL2	ZNF382	0	1	0	0	0	0	1
MYBL2	TRAPPC13	1	1	0	0	0	0	2
MYBL2	AP1G2	0	1	0	0	0	0	1
MYBL2	DDX12P	0	1	0	0	0	0	1
MYBL2	LYAR	0	1	0	0	0	0	1
MYBL2	SUCLG1	1	1	0	0	0	0	2
MYBL2	ZEB1	0	1	0	0	0	0	1
MYBL2	LOC728613	0	1	0	0	0	0	1
MYBL2	DFNA5	0	1	0	0	0	0	1
MYBL2	STK38	1	1	0	0	0	0	2
MYBL2	ZNF8	0	1	0	0	0	0	1
MYBL2	H3F3AP4	0	1	0	0	0	0	1
MYBL2	ELOVL6	0	1	0	0	0	0	1
MYBL2	PAH	0	1	0	0	0	0	1
MYBL2	GATA6	1	0	0	0	0	0	1
MYBL2	VCL	0	1	0	0	0	0	1
MYBL2	FARP2	0	1	0	0	0	0	1
MYBL2	ZNF566	1	1	0	0	0	0	2
MYBL2	STXBP5	0	1	0	0	0	0	1
MYBL2	CASC1	0	1	0	0	0	0	1
MYBL2	EIF2B2	0	1	0	0	0	0	1
MYBL2	HIGD2A	0	1	0	0	0	0	1
MYBL2	INO80D	0	1	0	0	0	0	1
MYBL2	LGALS8-AS1	0	1	0	0	0	0	1
MYBL2	FUT6	0	1	0	0	0	0	1
MYBL2	SOX18	0	1	0	0	0	0	1
MYBL2	AGBL3	0	1	0	0	0	0	1
MYBL2	ETF1	0	1	0	0	0	0	1
MYBL2	RAD9A	0	1	0	0	0	0	1
MYBL2	RPL27A	0	1	0	0	0	0	1
MYBL2	VPS72	0	1	0	0	0	0	1
MYBL2	FOSL1	0	1	0	0	0	0	1
MYBL2	TTK	0	1	0	0	0	0	1
MYBL2	GSDMB	0	1	0	0	0	0	1
MYBL2	FBXW5	0	1	0	0	0	0	1
MYBL2	TLCD1	1	1	0	0	0	0	2
MYBL2	FAM212A	0	1	0	0	0	0	1
MYBL2	TTC23L	0	1	0	0	0	0	1
MYBL2	LOC646626	0	1	0	0	0	0	1
MYBL2	PIGF	0	1	0	0	0	0	1
MYBL2	C5ORF15	0	1	0	0	0	0	1
MYBL2	RRM1	1	1	0	0	0	0	2
MYBL2	LAPTM4B	0	1	0	0	0	0	1
MYBL2	FOXC1	1	0	0	0	0	0	1
MYBL2	SPAG4	0	1	0	0	0	0	1
MYBL2	SESN2	0	1	0	0	0	0	1
MYBL2	MFRP	1	0	0	0	0	0	1
MYBL2	VTN	0	1	0	0	0	0	1
MYBL2	CREBRF	0	1	0	0	0	0	1
MYBL2	MED16	0	1	0	0	0	0	1
MYBL2	AP1S3	0	1	0	0	0	0	1
MYBL2	DPAGT1	1	1	0	0	0	0	2
MYBL2	KLF11	0	1	0	0	0	0	1
MYBL2	PLA2G12A	0	1	0	0	0	0	1
MYBL2	ZNF710	0	1	0	0	0	0	1
MYBL2	PRRG2	0	1	0	0	0	0	1
MYBL2	TUBE1	0	1	0	0	0	0	1
MYBL2	TCEB2	0	1	0	0	0	0	1
MYBL2	ICA1L	0	1	0	0	0	0	1
MYBL2	FAM98B	0	1	0	0	0	0	1
MYBL2	BLOC1S6	1	1	0	0	0	0	2
MYBL2	PSMD2	0	1	0	0	0	0	1
MYBL2	EI24	0	1	0	0	0	0	1
MYBL2	KCNJ11	0	1	0	0	0	0	1
MYBL2	MIR3654	0	1	0	0	0	0	1
MYBL2	TMEM63A	0	1	0	0	0	0	1
MYBL2	NDUFAB1	0	1	0	0	0	0	1
MYBL2	COMMD7	0	1	0	0	0	0	1
MYBL2	TNRC6A	0	1	0	0	0	0	1
MYBL2	EIF2AK3	0	1	0	0	0	0	1
MYBL2	NDFIP2	0	1	0	0	0	0	1
MYBL2	SLC25A28	0	1	0	0	0	0	1
MYBL2	GAREM	0	1	0	0	0	0	1
MYBL2	ATG4B	0	1	0	0	0	0	1
MYBL2	EPS8	0	1	0	0	0	0	1
MYBL2	TUBGCP5	0	1	0	0	0	0	1
MYBL2	PRKAB2	0	1	0	0	0	0	1
MYBL2	LMAN2L	0	1	0	0	0	0	1
MYBL2	RBBP6	0	1	0	0	0	0	1
MYBL2	MAFG-AS1	0	1	0	0	0	0	1
MYBL2	HLF	0	1	0	0	0	0	1
MYBL2	PARP2	0	1	0	0	0	0	1
MYBL2	WDR11	0	1	0	0	0	0	1
MYBL2	TMED6	0	1	0	0	0	0	1
MYBL2	RPS13	0	1	0	0	0	0	1
MYBL2	FAH	0	1	0	0	0	0	1
MYBL2	UBE2D2	0	1	0	0	0	0	1
MYBL2	LOC100507194	0	1	0	0	0	0	1
MYBL2	ABCB5	1	0	0	0	0	0	1
MYBL2	DDX56	0	1	0	0	0	0	1
MYBL2	SNORD110	0	1	0	0	0	0	1
MYBL2	LMAN1	0	1	0	0	0	0	1
MYBL2	LOC81691	0	1	0	0	0	0	1
MYBL2	MIA2	0	1	0	0	0	0	1
MYBL2	SRD5A1	0	1	0	0	0	0	1
MYBL2	PCSK9	0	1	0	0	0	0	1
MYBL2	DNAH2	1	0	0	0	0	0	1
MYBL2	CCDC88A	0	1	0	0	0	0	1
MYBL2	GPN3	1	1	0	0	0	0	2
MYBL2	GPR162	1	0	0	0	0	0	1
MYBL2	APOL1	0	1	0	0	0	0	1
MYBL2	PCID2	0	1	0	0	0	0	1
MYBL2	NAP1L1	0	1	0	0	0	0	1
MYBL2	RNF41	1	1	0	0	0	0	2
MYBL2	BUD13	0	1	0	0	0	0	1
MYBL2	ZNF268	0	1	0	0	0	0	1
MYBL2	USP28	1	1	0	0	0	0	2
MYBL2	PNKD	0	1	0	0	0	0	1
MYBL2	RSBN1L	0	1	0	0	0	0	1
MYBL2	ZBTB6	0	1	0	0	0	0	1
MYBL2	STAU2	0	1	0	0	0	0	1
MYBL2	C15ORF57	0	1	0	0	0	0	1
MYBL2	SLC35A1	0	1	0	0	0	0	1
MYBL2	POU2F1	0	1	0	0	0	0	1
MYBL2	SLC7A6	0	1	0	0	0	0	1
MYBL2	UBL7	0	1	0	0	0	0	1
MYBL2	SGOL1	1	1	0	0	0	0	2
MYBL2	MAPKBP1	1	1	0	0	0	0	2
MYBL2	ACO2	1	1	0	0	0	0	2
MYBL2	MRPS30	1	1	0	0	0	0	2
MYBL2	SCNN1D	0	1	0	0	0	0	1
MYBL2	NT5DC2	1	1	0	0	0	0	2
MYBL2	GTF3C3	0	1	0	0	0	0	1
MYBL2	POLR3GL	1	1	0	0	0	0	2
MYBL2	IFT20	1	1	0	0	0	0	2
MYBL2	GORASP1	0	1	0	0	0	0	1
MYBL2	TBC1D12	0	1	0	0	0	0	1
MYBL2	ZNF768	0	1	0	0	0	0	1
MYBL2	SSBP2	0	1	0	0	0	0	1
MYBL2	STK10	0	1	0	0	0	0	1
MYBL2	RAP1B	0	1	0	0	0	0	1
MYBL2	MXD1	0	1	0	0	0	0	1
MYBL2	SNX21	0	1	0	0	0	0	1
MYBL2	MEX3C	1	1	0	0	0	0	2
MYBL2	TSGA10	1	1	0	0	0	0	2
MYBL2	CMIP	0	1	0	0	0	0	1
MYBL2	FTSJ2	0	1	0	0	0	0	1
MYBL2	HNRNPF	0	1	0	0	0	0	1
MYBL2	ATP6V1D	0	1	0	0	0	0	1
MYBL2	MIPOL1	0	1	0	0	0	0	1
MYBL2	MIR4781	0	1	0	0	0	0	1
MYBL2	TOR4A	0	1	0	0	0	0	1
MYBL2	DOCK4	0	1	0	0	0	0	1
MYBL2	RPS10	0	1	0	0	0	0	1
MYBL2	ZNF526	0	1	0	0	0	0	1
MYBL2	KANSL2	0	1	0	0	0	0	1
MYBL2	SLC25A20	0	1	0	0	0	0	1
MYBL2	B4GALT6	1	0	0	0	0	0	1
MYBL2	CLU	0	1	0	0	0	0	1
MYBL2	LIME1	0	1	0	0	0	0	1
MYBL2	MIR376A1	0	1	0	0	0	0	1
MYBL2	WSB1	0	1	0	0	0	0	1
MYBL2	PPP2R3B	0	1	0	0	0	0	1
MYBL2	LASP1	1	1	0	0	0	0	2
MYBL2	URI1	1	0	0	0	0	0	1
MYBL2	ASB6	0	1	0	0	0	0	1
MYBL2	PCDH12	0	1	0	0	0	0	1
MYBL2	LOXL3	0	1	0	0	0	0	1
MYBL2	GTF2A1	1	1	0	0	0	0	2
MYBL2	SIAH1	0	1	0	0	0	0	1
MYBL2	LRRC8A	0	1	0	0	0	0	1
MYBL2	TBCE	0	1	0	0	0	0	1
MYBL2	C2ORF76	0	1	0	0	0	0	1
MYBL2	COX6B2	1	0	0	0	0	0	1
MYBL2	IL17RB	0	1	0	0	0	0	1
MYBL2	PTPRK	0	1	0	0	0	0	1
MYBL2	ENTPD6	0	1	0	0	0	0	1
MYBL2	CCL15	0	1	0	0	0	0	1
MYBL2	TMEM135	0	1	0	0	0	0	1
MYBL2	IGF2R	0	1	0	0	0	0	1
MYBL2	WIPF2	0	1	0	0	0	0	1
MYBL2	STMN2	1	0	0	0	0	0	1
MYBL2	TET1	0	1	0	0	0	0	1
MYBL2	LPHN2	0	1	0	0	0	0	1
MYBL2	PNN	0	1	0	0	0	0	1
MYBL2	FAM200B	0	1	0	0	0	0	1
MYBL2	HMGCR	0	1	0	0	0	0	1
MYBL2	KHDRBS1	1	1	0	0	0	0	2
MYBL2	ARL6	1	1	0	0	0	0	2
MYBL2	LOC728175	0	1	0	0	0	0	1
MYBL2	DEPTOR	0	1	0	0	0	0	1
MYBL2	IDI1	0	1	0	0	0	0	1
MYBL2	GFOD2	0	1	0	0	0	0	1
MYBL2	PPP4R1L	0	1	0	0	0	0	1
MYBL2	LOC101929327	1	0	0	0	0	0	1
MYBL2	MBNL3	0	1	0	0	0	0	1
MYBL2	CAPG	0	1	0	0	0	0	1
MYBL2	NFKBIZ	1	1	0	0	0	0	2
MYBL2	SPPL2A	0	1	0	0	0	0	1
MYBL2	BRD2	1	0	0	0	0	0	1
MYBL2	G3BP2	1	1	0	0	0	0	2
MYBL2	YES1	0	1	0	0	0	0	1
MYBL2	SFT2D2	0	1	0	0	0	0	1
MYBL2	WBSCR22	0	1	0	0	0	0	1
MYBL2	SH3YL1	0	1	0	0	0	0	1
MYBL2	ZC3H13	0	1	0	0	0	0	1
MYBL2	MAPRE1	0	1	0	0	0	0	1
MYBL2	LAMB1	0	1	0	0	0	0	1
MYBL2	DHFRL1	0	1	0	0	0	0	1
MYBL2	CCDC132	0	1	0	0	0	0	1
MYBL2	ARHGAP27	0	1	0	0	0	0	1
MYBL2	CIAO1	0	1	0	0	0	0	1
MYBL2	CHAMP1	0	1	0	0	0	0	1
MYBL2	ZC3H15	0	1	0	0	0	0	1
MYBL2	WDR1	0	1	0	0	0	0	1
MYBL2	ZNF7	1	1	0	0	0	0	2
MYBL2	ADAM23	1	0	0	0	0	0	1
MYBL2	RBBP8	0	1	0	0	0	0	1
MYBL2	DDX42	0	1	0	0	0	0	1
MYBL2	NEK10	0	1	0	0	0	0	1
MYBL2	UBE4B	0	1	0	0	0	0	1
MYBL2	FAM96B	0	1	0	0	0	0	1
MYBL2	ERH	0	1	0	0	0	0	1
MYBL2	ALYREF	1	1	0	0	0	0	2
MYBL2	TMBIM4	0	1	0	0	0	0	1
MYBL2	SLC30A1	0	1	0	0	0	0	1
MYBL2	CIDECP	0	1	0	0	0	0	1
MYBL2	PRM1	0	1	0	0	0	0	1
MYBL2	ERO1LB	0	1	0	0	0	0	1
MYBL2	SNX7	0	1	0	0	0	0	1
MYBL2	ELL2	0	1	0	0	0	0	1
MYBL2	RNF4	1	1	0	0	0	0	2
MYBL2	CCT2	0	1	0	0	0	0	1
MYBL2	GCAT	0	1	0	0	0	0	1
MYBL2	MED18	0	1	0	0	0	0	1
MYBL2	CXXC5	0	1	0	0	0	0	1
MYBL2	EIF2AK2	0	1	0	0	0	0	1
MYBL2	THAP9	0	1	0	0	0	0	1
MYBL2	NDUFS6	1	1	0	0	0	0	2
MYBL2	SLC25A38	0	1	0	0	0	0	1
MYBL2	R3HCC1L	0	1	0	0	0	0	1
MYBL2	GNG3	0	1	0	0	0	0	1
MYBL2	BAIAP2L2	0	1	0	0	0	0	1
MYBL2	GBF1	0	1	0	0	0	0	1
MYBL2	POLR3E	0	1	0	0	0	0	1
MYBL2	RUNDC3B	0	1	0	0	0	0	1
MYBL2	MIR3128	0	1	0	0	0	0	1
MYBL2	KATNB1	0	1	0	0	0	0	1
MYBL2	TGM2	0	1	0	0	0	0	1
MYBL2	ZEB1-AS1	0	1	0	0	0	0	1
MYBL2	CD63	0	1	0	0	0	0	1
MYBL2	MAEA	0	1	0	0	0	0	1
MYBL2	SPRED1	1	1	0	0	0	0	2
MYBL2	NTPCR	0	1	0	0	0	0	1
MYBL2	TOP1MT	0	1	0	0	0	0	1
MYBL2	NFKBIB	0	1	0	0	0	0	1
MYBL2	PPP2R5B	0	1	0	0	0	0	1
MYBL2	CLUH	0	1	0	0	0	0	1
MYBL2	HIBADH	0	1	0	0	0	0	1
MYBL2	WDR48	0	1	0	0	0	0	1
MYBL2	RALB	0	1	0	0	0	0	1
MYBL2	SECISBP2	1	1	0	0	0	0	2
MYBL2	AVPI1	0	1	0	0	0	0	1
MYBL2	MRPS5	0	1	0	0	0	0	1
MYBL2	VPS28	0	1	0	0	0	0	1
MYBL2	SYS1-DBNDD2	0	1	0	0	0	0	1
MYBL2	PMS2L2	0	1	0	0	0	0	1
MYBL2	VPS4A	0	1	0	0	0	0	1
MYBL2	RAB6A	0	1	0	0	0	0	1
MYBL2	KREMEN1	0	1	0	0	0	0	1
MYBL2	DDX58	0	1	0	0	0	0	1
MYBL2	HJURP	0	1	0	0	0	0	1
MYBL2	TTLL4	0	1	0	0	0	0	1
MYBL2	NOL3	0	1	0	0	0	0	1
MYBL2	TIGD6	0	1	0	0	0	0	1
MYBL2	LOC100128164	0	1	0	0	0	0	1
MYBL2	KCNK6	1	0	0	0	0	0	1
MYBL2	IRF1	0	1	0	0	0	0	1
MYBL2	ZC3H12D	0	1	0	0	0	0	1
MYBL2	MED4	0	1	0	0	0	0	1
MYBL2	DNA2	0	1	0	0	0	0	1
MYBL2	MTAP	0	1	0	0	0	0	1
MYBL2	STAM	0	1	0	0	0	0	1
MYBL2	TRMT1L	0	1	0	0	0	0	1
MYBL2	CORO2A	0	1	0	0	0	0	1
MYBL2	GTF3C5	0	1	0	0	0	0	1
MYBL2	GCLM	1	1	0	0	0	0	2
MYBL2	SHROOM1	0	1	0	0	0	0	1
MYBL2	CTNNBL1	0	1	0	0	0	0	1
MYBL2	HNRNPA2B1	1	1	0	0	0	0	2
MYBL2	NCL	1	1	0	0	0	1	3
MYBL2	TREH	0	1	0	0	0	0	1
MYBL2	LARGE	1	0	0	0	0	0	1
MYBL2	MIR629	0	1	0	0	0	0	1
MYBL2	ZNF322	0	1	0	0	0	0	1
MYBL2	CDC123	0	1	0	0	0	0	1
MYBL2	EXOC2	0	1	0	0	0	0	1
MYBL2	ADAM17	0	1	0	0	0	0	1
MYBL2	ANKRD49	0	1	0	0	0	0	1
MYBL2	TBC1D13	0	1	0	0	0	0	1
MYBL2	CARM1	0	1	0	0	0	0	1
MYBL2	SLC9B2	0	1	0	0	0	0	1
MYBL2	RBM7	0	1	0	0	0	0	1
MYBL2	CRYZ	0	1	0	0	0	0	1
MYBL2	STAT5B	0	1	0	0	0	0	1
MYBL2	DBNDD1	0	1	0	0	0	0	1
MYBL2	C7orf55	1	0	0	0	0	0	1
MYBL2	LUC7L2	0	1	0	0	0	0	1
MYBL2	DNAJC1	0	1	0	0	0	0	1
MYBL2	ACADS	0	1	0	0	0	0	1
MYBL2	FAM229B	0	1	0	0	0	0	1
MYBL2	IRX3	0	1	0	0	0	0	1
MYBL2	SRA1	0	1	0	0	0	0	1
MYBL2	SDHA	0	1	0	0	0	0	1
MYBL2	FARSA	0	1	0	0	0	0	1
MYBL2	ALDOC	0	1	0	0	0	0	1
MYBL2	CAB39L	0	1	0	0	0	0	1
MYBL2	MIR3926-1	0	1	0	0	0	0	1
MYBL2	SOX12	1	1	0	0	0	0	2
MYBL2	GMEB2	0	1	0	0	0	0	1
MYBL2	PIGO	0	1	0	0	0	0	1
MYBL2	TMEM198	0	1	0	0	0	0	1
MYBL2	PCDHGA8	1	0	0	0	0	0	1
MYBL2	FAM169A	0	1	0	0	0	0	1
MYBL2	PCDHGB5	1	0	0	0	0	0	1
MYBL2	SLC25A30	0	1	0	0	0	0	1
MYBL2	C8ORF82	0	1	0	0	0	0	1
MYBL2	NUDT4P1	0	1	0	0	0	0	1
MYBL2	PCK1	0	1	0	0	0	0	1
MYBL2	DSTYK	0	1	0	0	0	0	1
MYBL2	FAM24B-CUZD1	0	1	0	0	0	0	1
MYBL2	USB1	0	1	0	0	0	0	1
MYBL2	WAPAL	0	1	0	0	0	0	1
MYBL2	SCML2	0	1	0	0	0	0	1
MYBL2	SCRIB	0	1	0	0	0	0	1
MYBL2	TMEM183A	0	1	0	0	0	0	1
MYBL2	FDXR	0	1	0	0	0	0	1
MYBL2	LARP7	0	1	0	0	0	0	1
MYBL2	DNAJB9	0	1	0	0	0	0	1
MYBL2	CCT7	0	1	0	0	0	0	1
MYBL2	RPS15	0	1	0	0	0	0	1
MYBL2	SNX2	1	1	0	0	0	0	2
MYBL2	DIRC2	1	1	0	0	0	0	2
MYBL2	IKZF4	1	0	0	0	0	0	1
MYBL2	RIC8B	0	1	0	0	0	0	1
MYBL2	FIBP	0	1	0	0	0	0	1
MYBL2	PXMP2	0	1	0	0	0	0	1
MYBL2	MEF2A	0	1	0	0	0	0	1
MYBL2	TMEM42	0	1	0	0	0	0	1
MYBL2	HIST1H2BA	1	0	0	0	0	0	1
MYBL2	GDI2	0	1	0	0	0	0	1
MYBL2	AGGF1	1	1	0	0	0	0	2
MYBL2	PRKAR1A	0	1	0	0	0	0	1
MYBL2	MRTO4	0	1	0	0	0	0	1
MYBL2	POC1A	0	1	0	0	0	0	1
MYBL2	RND1	0	1	0	0	0	0	1
MYBL2	MORN4	0	1	0	0	0	0	1
MYBL2	SNAR-B2	0	1	0	0	0	0	1
MYBL2	UBE2H	0	1	0	0	0	0	1
MYBL2	MIR3912	0	1	0	0	0	0	1
MYBL2	GRAMD1A	0	1	0	0	0	0	1
MYBL2	MOB4	0	1	0	0	0	0	1
MYBL2	ZNF2	0	1	0	0	0	0	1
MYBL2	CPSF6	0	1	0	0	0	0	1
MYBL2	RASAL2	0	1	0	0	0	0	1
MYBL2	HLTF	0	1	0	0	0	0	1
MYBL2	ZFP69B	0	1	0	0	0	0	1
MYBL2	NFIL3	0	1	0	0	0	0	1
MYBL2	SLC33A1	0	1	0	0	0	0	1
MYBL2	INADL	1	0	0	0	0	0	1
MYBL2	FAIM	0	1	0	0	0	0	1
MYBL2	PRMT1	0	1	0	0	0	0	1
MYBL2	RPL9	0	1	0	0	0	0	1
MYBL2	RABL6	0	1	0	0	0	0	1
MYBL2	STAP2	1	1	0	0	0	0	2
MYBL2	FAM63B	0	1	0	0	0	0	1
MYBL2	GRPEL1	0	1	0	0	0	0	1
MYBL2	NOP2	1	1	0	0	0	0	2
MYBL2	HUS1	0	1	0	0	0	0	1
MYBL2	RDM1	1	0	0	0	0	0	1
MYBL2	TRIP12	0	1	0	0	0	0	1
MYBL2	CLPTM1	1	1	0	0	0	0	2
MYBL2	NME7	0	1	0	0	0	0	1
MYBL2	CASP8AP2	1	1	0	0	0	0	2
MYBL2	TIGD2	0	1	0	0	0	0	1
MYBL2	ACOX1	0	1	0	0	0	0	1
MYBL2	FAM46A	0	1	0	0	0	0	1
MYBL2	CCDC28A	0	1	0	0	0	0	1
MYBL2	TUSC2	1	1	0	0	0	0	2
MYBL2	UGT2B4	0	1	0	0	0	0	1
MYBL2	STXBP3	0	1	0	0	0	0	1
MYBL2	CCDC126	0	1	0	0	0	0	1
MYBL2	GAB1	1	1	0	0	0	0	2
MYBL2	HOOK1	0	1	0	0	0	0	1
MYBL2	ZNF273	0	1	0	0	0	0	1
MYBL2	NUS1	0	1	0	0	0	0	1
MYBL2	SKP2	1	1	0	0	0	0	2
MYBL2	TVP23C	0	1	0	0	0	0	1
MYBL2	USP22	0	1	0	0	0	0	1
MYBL2	PDLIM1	1	0	0	0	0	0	1
MYBL2	SPTLC2	1	1	0	0	0	0	2
MYBL2	RING1	0	1	0	0	0	0	1
MYBL2	SERINC3	0	1	0	0	0	0	1
MYBL2	JRKL	0	1	0	0	0	0	1
MYBL2	NRIP1	0	1	0	0	0	0	1
MYBL2	SPINK4	0	1	0	0	0	0	1
MYBL2	ARF6	1	1	0	0	0	0	2
MYBL2	CABIN1	0	1	0	0	0	0	1
MYBL2	PXDC1	0	1	0	0	0	0	1
MYBL2	SYNJ2	0	1	0	0	0	0	1
MYBL2	KCNJ4	1	0	0	0	0	0	1
MYBL2	SIRPA	0	1	0	0	0	0	1
MYBL2	H3F3A	1	1	0	0	0	0	2
MYBL2	RGS2	0	1	0	0	0	0	1
MYBL2	MAP3K12	0	1	0	0	0	0	1
MYBL2	NUBPL	0	1	0	0	0	0	1
MYBL2	ANKRD36B	0	1	0	0	0	0	1
MYBL2	EZH1	0	1	0	0	0	0	1
MYBL2	GPX7	0	1	0	0	0	0	1
MYBL2	PLEKHJ1	0	1	0	0	0	0	1
MYBL2	RNU6ATAC	0	1	0	0	0	0	1
MYBL2	KIAA0195	0	1	0	0	0	0	1
MYBL2	ELP3	0	1	0	0	0	0	1
MYBL2	IMMP2L	0	1	0	0	0	0	1
MYBL2	BNIP3L	1	1	0	0	0	0	2
MYBL2	ARHGAP22	0	1	0	0	0	0	1
MYBL2	SPRY1	0	1	0	0	0	0	1
MYBL2	DDX11	0	1	0	0	0	0	1
MYBL2	UFL1	0	1	0	0	0	0	1
MYBL2	ZNF518A	0	1	0	0	0	0	1
MYBL2	CCR10	0	1	0	0	0	0	1
MYBL2	LRRFIP2	0	1	0	0	0	0	1
MYBL2	GLG1	1	1	0	0	0	0	2
MYBL2	COL16A1	1	0	0	0	0	0	1
MYBL2	DUSP19	0	1	0	0	0	0	1
MYBL2	PSMD8	0	1	0	0	0	0	1
MYBL2	RNASEH2A	0	1	0	0	0	0	1
MYBL2	AGBL5	1	1	0	0	0	0	2
MYBL2	CALM1	0	1	0	0	0	0	1
MYBL2	TRMT6	0	1	0	0	0	0	1
MYBL2	TINAGL1	0	1	0	0	0	0	1
MYBL2	C21ORF67	0	1	0	0	0	0	1
MYBL2	ALMS1	0	1	0	0	0	0	1
MYBL2	DDX46	0	1	0	0	0	0	1
MYBL2	MED30	0	1	0	0	0	0	1
MYBL2	JMY	0	1	0	0	0	0	1
MYBL2	HSDL2	0	1	0	0	0	0	1
MYBL2	PTK7	0	1	0	0	0	0	1
MYBL2	HIST1H3B	1	1	0	0	0	0	2
MYBL2	EAPP	1	1	0	0	0	0	2
MYBL2	TDRKH	0	1	0	0	0	0	1
MYBL2	ZFP37	0	1	0	0	0	0	1
MYBL2	DISP1	0	1	0	0	0	0	1
MYBL2	HIST1H2BM	1	1	0	0	0	0	2
MYBL2	METTL2A	0	1	0	0	0	0	1
MYBL2	ZNF426	0	1	0	0	0	0	1
MYBL2	TRNAY-GUA	1	0	0	0	0	0	1
MYBL2	PXT1	0	1	0	0	0	0	1
MYBL2	CLK1	0	1	0	0	0	0	1
MYBL2	ACTA2	0	1	0	0	0	0	1
MYBL2	MTIF3	0	1	0	0	0	0	1
MYBL2	ORAOV1	0	1	0	0	0	0	1
MYBL2	SPATA12	0	1	0	0	0	0	1
MYBL2	IL17F	0	1	0	0	0	0	1
MYBL2	CPSF2	0	1	0	0	0	0	1
MYBL2	PLK1	1	1	0	0	0	0	2
MYBL2	CWC27	0	1	0	0	0	0	1
MYBL2	PHLDA3	0	1	0	0	0	0	1
MYBL2	EPOR	1	1	0	0	0	0	2
MYBL2	BPHL	0	1	0	0	0	0	1
MYBL2	KLC1	0	1	0	0	0	0	1
MYBL2	OGG1	0	1	0	0	0	0	1
MYBL2	KCNRG	1	0	0	0	0	0	1
MYBL2	ZNF81	0	1	0	0	0	0	1
MYBL2	KIAA1524	1	1	0	0	0	0	2
MYBL2	CLDN4	0	1	0	0	0	0	1
MYBL2	PLEKHN1	0	1	0	0	0	0	1
MYBL2	KMT2E	0	1	0	0	0	0	1
MYBL2	RNFT2	0	1	0	0	0	0	1
MYBL2	MTMR3	0	1	0	0	0	0	1
MYBL2	PTK2	0	1	0	0	0	0	1
MYBL2	RAB11B	0	1	0	0	0	0	1
MYBL2	MAPKAPK5	0	1	0	0	0	0	1
MYBL2	GPX2	0	1	0	0	0	0	1
MYBL2	NKX2-2	1	0	0	0	0	0	1
MYBL2	EHMT1	0	1	0	0	0	0	1
MYBL2	STX3	0	1	0	0	0	0	1
MYBL2	ABCA7	0	1	0	0	0	0	1
MYBL2	SRP68	0	1	0	0	0	0	1
MYBL2	AAA1	0	1	0	0	0	0	1
MYBL2	ICAM4	0	1	0	0	0	0	1
MYBL2	RBMX	1	1	0	0	0	0	2
MYBL2	LOC100507634	0	1	0	0	0	0	1
MYBL2	TFB2M	0	1	0	0	0	0	1
MYBL2	GDF7	0	1	0	0	0	0	1
MYBL2	ATG101	0	1	0	0	0	0	1
MYBL2	AUH	0	1	0	0	0	0	1
MYBL2	IFT80	1	1	0	0	0	0	2
MYBL2	PURB	0	1	0	0	0	0	1
MYBL2	PPAPDC1B	0	1	0	0	0	0	1
MYBL2	FAM206A	0	1	0	0	0	0	1
MYBL2	GPER1	0	1	0	0	0	0	1
MYBL2	RNF139	0	1	0	0	0	0	1
MYBL2	C12ORF66	0	1	0	0	0	0	1
MYBL2	NAPB	0	1	0	0	0	0	1
MYBL2	BRD8	1	1	0	0	0	0	2
MYBL2	ARL5B	0	1	0	0	0	0	1
MYBL2	LEPREL2	1	1	0	0	0	0	2
MYBL2	KLHL12	0	1	0	0	0	0	1
MYBL2	YRDC	0	1	0	0	0	0	1
MYBL2	ST13	0	1	0	0	0	0	1
MYBL2	C10ORF88	0	1	0	0	0	0	1
MYBL2	MAFG	0	1	0	0	0	0	1
MYBL2	ROCK2	0	1	0	0	0	0	1
MYBL2	PRAC2	0	1	0	0	0	0	1
MYBL2	ECD	0	1	0	0	0	0	1
MYBL2	SLC7A5P1	0	1	0	0	0	0	1
MYBL2	PPP1CB	0	1	0	0	0	0	1
MYBL2	HIST2H2AB	1	1	0	0	0	0	2
MYBL2	PAPD4	0	1	0	0	0	0	1
MYBL2	HCFC1R1	0	1	0	0	0	0	1
MYBL2	NXN	0	1	0	0	0	0	1
MYBL2	ACYP1	1	1	0	0	0	0	2
MYBL2	PEX2	0	1	0	0	0	0	1
MYBL2	PAIP2	1	1	0	0	0	0	2
MYBL2	STK36	0	1	0	0	0	0	1
MYBL2	NME2	0	1	0	0	0	0	1
MYBL2	SRRM1	0	1	0	0	0	0	1
MYBL2	KCNQ1OT1	0	1	0	0	0	0	1
MYBL2	NPM2	0	1	0	0	0	0	1
MYBL2	FTX	0	1	0	0	0	0	1
MYBL2	GUK1	0	1	0	0	0	0	1
MYBL2	ZNF362	0	1	0	0	0	0	1
MYBL2	HMBS	1	1	0	0	0	0	2
MYBL2	SLC16A11	0	1	0	0	0	0	1
MYBL2	HNRNPA3	0	1	0	0	0	0	1
MYBL2	MDH2	0	1	0	0	0	0	1
MYBL2	CBWD1	0	1	0	0	0	0	1
MYBL2	PPP1R3E	0	1	0	0	0	0	1
MYBL2	INSM1	1	0	0	0	0	0	1
MYBL2	SKA3	1	1	0	0	0	0	2
MYBL2	CCDC57	0	1	0	0	0	0	1
MYBL2	CDK7	1	1	0	0	0	0	2
MYBL2	SNAR-C5	0	1	0	0	0	0	1
MYBL2	CHD4	1	1	0	0	0	0	2
MYBL2	LILRB3	1	0	0	0	0	0	1
MYBL2	KIZ	0	1	0	0	0	0	1
MYBL2	ATP5SL	0	1	0	0	0	0	1
MYBL2	CLN6	0	1	0	0	0	0	1
MYBL2	ERI1	1	1	0	0	0	0	2
MYBL2	BRI3BP	0	1	0	0	0	0	1
MYBL2	ABHD14A	0	1	0	0	0	0	1
MYBL2	MIR181A2HG	0	1	0	0	0	0	1
MYBL2	DCDC2	0	1	0	0	0	0	1
MYBL2	GMCL1	0	1	0	0	0	0	1
MYBL2	PIGY	0	1	0	0	0	0	1
MYBL2	EID2	1	0	0	0	0	0	1
MYBL2	ETFB	0	1	0	0	0	0	1
MYBL2	COG2	0	1	0	0	0	0	1
MYBL2	STIM1	1	1	0	0	0	0	2
MYBL2	IL13RA1	0	1	0	0	0	0	1
MYBL2	ATP5A1	1	1	0	0	0	0	2
MYBL2	SRSF4	0	1	0	0	0	0	1
MYBL2	TNIP2	0	1	0	0	0	0	1
MYBL2	C17ORF58	0	1	0	0	0	0	1
MYBL2	KAT8	0	1	0	0	0	0	1
MYBL2	C1ORF192	0	1	0	0	0	0	1
MYBL2	HAUS4	0	1	0	0	0	0	1
MYBL2	IL11RA	0	1	0	0	0	0	1
MYBL2	BAG3	0	1	0	0	0	0	1
MYBL2	COX17	0	1	0	0	0	0	1
MYBL2	PPP1R42	0	1	0	0	0	0	1
MYBL2	TECPR2	0	1	0	0	0	0	1
MYBL2	TIMM44	1	1	0	0	0	0	2
MYBL2	KCTD21	0	1	0	0	0	0	1
MYBL2	CEBPA	0	1	0	0	0	0	1
MYBL2	PYGL	0	1	0	0	0	0	1
MYBL2	FERMT1	0	1	0	0	0	0	1
MYBL2	ERC1	0	1	0	0	0	0	1
MYBL2	KIF12	0	1	0	0	0	0	1
MYBL2	APC	0	1	0	0	0	0	1
MYBL2	OGFOD3	0	1	0	0	0	0	1
MYBL2	ARPC1A	0	1	0	0	0	0	1
MYBL2	LRG1	0	1	0	0	0	0	1
MYBL2	ZNF107	0	1	0	0	0	0	1
MYBL2	PITPNM1	0	1	0	0	0	0	1
MYBL2	MARK3	0	1	0	0	0	0	1
MYBL2	BLCAP	1	1	0	0	0	0	2
MYBL2	LMLN	1	1	0	0	0	0	2
MYBL2	METTL21B	0	1	0	0	0	0	1
MYBL2	ABHD4	0	1	0	0	0	0	1
MYBL2	MBTD1	0	1	0	0	0	0	1
MYBL2	SETD4	0	1	0	0	0	0	1
MYBL2	RAF1	0	1	0	0	0	0	1
MYBL2	ZFYVE9	0	1	0	0	0	0	1
MYBL2	DIMT1	0	1	0	0	0	0	1
MYBL2	ELMO2	0	1	0	0	0	0	1
MYBL2	CCNG2	0	1	0	0	0	0	1
MYBL2	SEC22C	0	1	0	0	0	0	1
MYBL2	PDZD8	0	1	0	0	0	0	1
MYBL2	CEP19	0	1	0	0	0	0	1
MYBL2	TM7SF2	1	1	0	0	0	0	2
MYBL2	CDT1	0	1	0	0	0	0	1
MYBL2	SFXN4	0	1	0	0	0	0	1
MYBL2	BTN3A2	0	1	0	0	0	0	1
MYBL2	RCOR2	0	1	0	0	0	0	1
MYBL2	GTSE1	1	1	0	0	0	0	2
MYBL2	PCBP2	0	1	0	0	0	0	1
MYBL2	CCNDBP1	0	1	0	0	0	0	1
MYBL2	HSPA8	1	1	0	0	0	0	2
MYBL2	GOT1	0	1	0	0	0	0	1
MYBL2	SLC35A2	0	1	0	0	0	0	1
MYBL2	C9ORF72	0	1	0	0	0	0	1
MYBL2	FAM117B	0	1	0	0	0	0	1
MYBL2	TMEM9B	0	1	0	0	0	0	1
MYBL2	ZNF461	0	1	0	0	0	0	1
MYBL2	SLC17A5	0	1	0	0	0	0	1
MYBL2	CDKN2AIPNL	0	1	0	0	0	0	1
MYBL2	ST20-MTHFS	0	1	0	0	0	0	1
MYBL2	OST4	0	1	0	0	0	0	1
MYBL2	LNP1	0	1	0	0	0	0	1
MYBL2	C9ORF64	0	1	0	0	0	0	1
MYBL2	PITHD1	0	1	0	0	0	0	1
MYBL2	CIRH1A	1	1	0	0	0	0	2
MYBL2	ZNF548	0	1	0	0	0	0	1
MYBL2	ANKFY1	0	1	0	0	0	0	1
MYBL2	PFKFB4	0	1	0	0	0	0	1
MYBL2	GORASP2	0	1	0	0	0	0	1
MYBL2	VPS54	0	1	0	0	0	0	1
MYBL2	RITA1	0	1	0	0	0	0	1
MYBL2	CBX5	1	1	0	0	0	0	2
MYBL2	MLH1	1	1	0	0	0	0	2
MYBL2	REEP4	0	1	0	0	0	0	1
MYBL2	DTWD2	0	1	0	0	0	0	1
MYBL2	ERLIN2	0	1	0	0	0	0	1
MYBL2	PART1	0	1	0	0	0	0	1
MYBL2	CYP3A43	0	1	0	0	0	0	1
MYBL2	GOLT1A	0	1	0	0	0	0	1
MYBL2	TMEM242	0	1	0	0	0	0	1
MYBL2	KRAS	0	1	0	0	0	0	1
MYBL2	AXIN2	1	1	0	0	0	0	2
MYBL2	SFR1	1	1	0	0	0	0	2
MYBL2	ISY1-RAB43	0	1	0	0	0	0	1
MYBL2	ZFAND4	0	1	0	0	0	0	1
MYBL2	D2HGDH	0	1	0	0	0	0	1
MYBL2	CANX	0	1	0	0	0	0	1
MYBL2	U2AF2	0	1	0	0	0	0	1
MYBL2	SLC25A10	0	1	0	0	0	0	1
MYBL2	GRSF1	0	1	0	0	0	0	1
MYBL2	NDUFS1	0	1	0	0	0	0	1
MYBL2	NEAT1	0	1	0	0	0	0	1
MYBL2	NUP188	0	1	0	0	0	0	1
MYBL2	TGIF2	0	1	0	0	0	0	1
MYBL2	TRNAU1AP	0	1	0	0	0	0	1
MYBL2	DCAF4	0	1	0	0	0	0	1
MYBL2	DDX24	1	1	0	0	0	0	2
MYBL2	VPS9D1	0	1	0	0	0	0	1
MYBL2	C12ORF57	0	1	0	0	0	0	1
MYBL2	DSTN	0	1	0	0	0	0	1
MYBL2	LRRC49	0	1	0	0	0	0	1
MYBL2	GCC1	0	1	0	0	0	0	1
MYBL2	COG7	0	1	0	0	0	0	1
MYBL2	ZNF689	1	1	0	0	0	0	2
MYBL2	RAD18	0	1	0	0	0	0	1
MYBL2	TRADD	0	1	0	0	0	0	1
MYBL2	PDDC1	0	1	0	0	0	0	1
MYBL2	ACTR2	1	1	0	0	0	0	2
MYBL2	GLTSCR2	0	1	0	0	0	0	1
MYBL2	ADARB1	0	1	0	0	0	0	1
MYBL2	PHF1	1	1	0	0	0	0	2
MYBL2	TAF5	0	1	0	0	0	0	1
MYBL2	RFT1	0	1	0	0	0	0	1
MYBL2	PPME1	0	1	0	0	0	0	1
MYBL2	TF	0	1	0	0	0	0	1
MYBL2	RIOK1	0	1	0	0	0	0	1
MYBL2	TUBA1A	1	0	0	0	0	0	1
MYBL2	FAM24A	0	1	0	0	0	0	1
MYBL2	CNDP2	0	1	0	0	0	0	1
MYBL2	PITX2	0	1	0	0	0	0	1
MYBL2	FBXO5	0	1	0	0	0	0	1
MYBL2	LOC284950	0	1	0	0	0	0	1
MYBL2	TBC1D5	0	1	0	0	0	0	1
MYBL2	TAF12	1	1	0	0	0	0	2
MYBL2	CDK2	0	1	0	0	0	0	1
MYBL2	FAM114A2	0	1	0	0	0	0	1
MYBL2	EDEM3	0	1	0	0	0	0	1
MYBL2	OARD1	1	1	0	0	0	0	2
MYBL2	COMMD2	0	1	0	0	0	0	1
MYBL2	PSMA7	0	1	0	0	0	0	1
MYBL2	RUVBL2	0	1	0	0	0	0	1
MYBL2	ZNF92	0	1	0	0	0	0	1
MYBL2	TRNAP-CGG	1	0	0	0	0	0	1
MYBL2	C1ORF52	0	1	0	0	0	0	1
MYBL2	JAGN1	0	1	0	0	0	0	1
MYBL2	SKIL	0	1	0	0	0	0	1
MYBL2	GRK6	0	1	0	0	0	0	1
MYBL2	CRYZL1	0	1	0	0	0	0	1
MYBL2	IPO9	0	1	0	0	0	0	1
MYBL2	MIR4313	0	1	0	0	0	0	1
MYBL2	RPL22	0	1	0	0	0	0	1
MYBL2	ZRSR2	0	1	0	0	0	0	1
MYBL2	TMEM167B	1	1	0	0	0	0	2
MYBL2	PDK2	0	1	0	0	0	0	1
MYBL2	ARHGAP17	0	1	0	0	0	0	1
MYBL2	TANGO2	0	1	0	0	0	0	1
MYBL2	RNASEH1	1	1	0	0	0	0	2
MYBL2	TUBD1	0	1	0	0	0	0	1
MYBL2	PHOSPHO2	0	1	0	0	0	0	1
MYBL2	TMEM194A	0	1	0	0	0	0	1
MYBL2	RTN4IP1	0	1	0	0	0	0	1
MYBL2	SMURF2	0	1	0	0	0	0	1
MYBL2	PHC1	1	0	0	0	0	0	1
MYBL2	MRPL55	0	1	0	0	0	0	1
MYBL2	MRPL21	0	1	0	0	0	0	1
MYBL2	TRNAI-UAU	1	0	0	0	0	0	1
MYBL2	PSEN2	0	1	0	0	0	0	1
MYBL2	SRFBP1	1	1	0	0	0	0	2
MYBL2	CNIH4	0	1	0	0	0	0	1
MYBL2	KLHDC2	0	1	0	0	0	0	1
MYBL2	UCHL3	0	1	0	0	0	0	1
MYBL2	ANKRD46	0	1	0	0	0	0	1
MYBL2	C16ORF70	0	1	0	0	0	0	1
MYBL2	CHST15	0	1	0	0	0	0	1
MYBL2	TDP1	1	1	0	0	0	0	2
MYBL2	AHI1	0	1	0	0	0	0	1
MYBL2	DCTPP1	0	1	0	0	0	0	1
MYBL2	CCDC40	0	1	0	0	0	0	1
MYBL2	RP9P	0	1	0	0	0	0	1
MYBL2	UNK	1	1	0	0	0	0	2
MYBL2	AHSG	0	1	0	0	0	0	1
MYBL2	PSME2	0	1	0	0	0	0	1
MYBL2	SERINC1	0	1	0	0	0	0	1
MYBL2	KIAA0753	0	1	0	0	0	0	1
MYBL2	MSH6	0	1	0	0	0	0	1
MYBL2	TFPT	0	1	0	0	0	0	1
MYBL2	SMIM13	0	1	0	0	0	0	1
MYBL2	FAM201A	0	1	0	0	0	0	1
MYBL2	TBL3	0	1	0	0	0	0	1
MYBL2	OSGEP	0	1	0	0	0	0	1
MYBL2	HSD3B7	0	1	0	0	0	0	1
MYBL2	ABCA11P	0	1	0	0	0	0	1
MYBL2	FGGY	0	1	0	0	0	0	1
MYBL2	C14ORF1	0	1	0	0	0	0	1
MYBL2	DXO	0	1	0	0	0	0	1
MYBL2	NDEL1	1	1	0	0	0	0	2
MYBL2	PIPOX	0	1	0	0	0	0	1
MYBL2	UTF1	1	0	0	0	0	0	1
MYBL2	NDUFA8	0	1	0	0	0	0	1
MYBL2	GPR113	0	1	0	0	0	0	1
MYBL2	PRPF3	1	1	0	0	0	0	2
MYBL2	APBA3	0	1	0	0	0	0	1
MYBL2	ACTL6A	0	1	0	0	0	0	1
MYBL2	SBF2	0	1	0	0	0	0	1
MYBL2	MAGI2-AS3	0	1	0	0	0	0	1
MYBL2	FOPNL	0	1	0	0	0	0	1
MYBL2	WDYHV1	0	1	0	0	0	0	1
MYBL2	XKR9	0	1	0	0	0	0	1
MYBL2	SUPT20H	0	1	0	0	0	0	1
MYBL2	HINT1	1	1	0	0	0	0	2
MYBL2	SDHAP1	0	1	0	0	0	0	1
MYBL2	PRMT9	0	1	0	0	0	0	1
MYBL2	AGT	0	1	0	0	0	0	1
MYBL2	SSU72	0	1	0	0	0	0	1
MYBL2	RCE1	0	1	0	0	0	0	1
MYBL2	NMNAT1	0	1	0	0	0	0	1
MYBL2	FNIP1	0	1	0	0	0	0	1
MYBL2	ESCO2	0	1	0	0	0	0	1
MYBL2	PPIA	1	1	0	0	0	0	2
MYBL2	TBRG4	1	1	0	0	0	0	2
MYBL2	HIST1H1B	1	1	0	0	0	0	2
MYBL2	MIR654	0	1	0	0	0	0	1
MYBL2	IER5	1	1	0	0	0	0	2
MYBL2	PAQR8	0	1	0	0	0	0	1
MYBL2	MRPL33	0	1	0	0	0	0	1
MYBL2	TIPARP	0	1	0	0	0	0	1
MYBL2	ZNF581	0	1	0	0	0	0	1
MYBL2	PAN2	1	1	0	0	0	0	2
MYBL2	RAB10	0	1	0	0	0	0	1
MYBL2	AXDND1	0	1	0	0	0	0	1
MYBL2	HGD	0	1	0	0	0	0	1
MYBL2	CENPJ	0	1	0	0	0	0	1
MYBL2	PTPN12	0	1	0	0	0	0	1
MYBL2	SLC1A4	0	1	0	0	0	0	1
MYBL2	TBC1D20	0	1	0	0	0	0	1
MYBL2	FGFBP3	0	1	0	0	0	0	1
MYBL2	ANKRD30BL	0	1	0	0	0	0	1
MYBL2	RPL26	0	1	0	0	0	0	1
MYBL2	PICALM	0	1	0	0	0	0	1
MYBL2	ARMC7	0	1	0	0	0	0	1
MYBL2	PSMB3	1	1	0	0	0	0	2
MYBL2	THAP1	0	1	0	0	0	0	1
MYBL2	RAB13	0	1	0	0	0	0	1
MYBL2	TRIM13	1	1	0	0	0	0	2
MYBL2	PHYHIPL	0	1	0	0	0	0	1
MYBL2	CYP51A1	1	1	0	0	0	0	2
MYBL2	TRNAT-AGU	1	0	0	0	0	0	1
MYBL2	PLEKHG6	0	1	0	0	0	0	1
MYBL2	SPAG16	0	1	0	0	0	0	1
MYBL2	TPGS1	0	1	0	0	0	0	1
MYBL2	HSPB11	0	1	0	0	0	0	1
MYBL2	CNOT7	0	1	0	0	0	0	1
MYBL2	LOC100506713	0	1	0	0	0	0	1
MYBL2	DKC1	0	1	0	0	0	0	1
MYBL2	MIR3928	0	1	0	0	0	0	1
MYBL2	PSD	0	1	0	0	0	0	1
MYBL2	HIST2H2BF	0	1	0	0	0	0	1
MYBL2	RBFOX2	0	1	0	0	0	0	1
MYBL2	RAC1	0	1	0	0	0	0	1
MYBL2	TBCD	0	1	0	0	0	0	1
MYBL2	KRTAP5-7	0	1	0	0	0	0	1
MYBL2	MIR21	0	1	0	0	0	0	1
MYBL2	USE1	0	1	0	0	0	0	1
MYBL2	MYO9B	0	1	0	0	0	0	1
MYBL2	MAP3K3	0	1	0	0	0	0	1
MYBL2	RALBP1	0	1	0	0	0	0	1
MYBL2	BAZ1B	1	1	0	0	0	0	2
MYBL2	SLC27A4	0	1	0	0	0	0	1
MYBL2	NME1-NME2	0	1	0	0	0	0	1
MYBL2	MTFP1	0	1	0	0	0	0	1
MYBL2	PPP2R3C	1	1	0	0	0	0	2
MYBL2	GLI1	1	1	0	0	0	0	2
MYBL2	ACTR6	0	1	0	0	0	0	1
MYBL2	LIMD1	0	1	0	0	0	0	1
MYBL2	C16ORF13	0	1	0	0	0	0	1
MYBL2	NDUFV3	1	1	0	0	0	0	2
MYBL2	VTRNA1-1	0	1	0	0	0	0	1
MYBL2	MIR663A	0	1	0	0	0	0	1
MYBL2	VAMP1	0	1	0	0	0	0	1
MYBL2	TBXAS1	0	1	0	0	0	0	1
MYBL2	LRRC27	0	1	0	0	0	0	1
MYBL2	JUND	0	1	0	0	0	0	1
MYBL2	EPO	0	1	0	0	0	0	1
MYBL2	ZNF600	0	1	0	0	0	0	1
MYBL2	NCAPH2	1	1	0	0	0	0	2
MYBL2	PLEKHA8	0	1	0	0	0	0	1
MYBL2	RBMXL1	0	1	0	0	0	0	1
MYBL2	MOBP	1	0	0	0	0	0	1
MYBL2	PAXIP1	0	1	0	0	0	0	1
MYBL2	EEF1G	1	1	0	0	0	0	2
MYBL2	XPC	0	1	0	0	0	0	1
MYBL2	TROAP	1	1	0	0	0	0	2
MYBL2	CIT	1	1	0	0	0	0	2
MYBL2	CDKN2B	0	1	0	0	0	0	1
MYBL2	THAP10	0	1	0	0	0	0	1
MYBL2	TCTN3	0	1	0	0	0	0	1
MYBL2	PKLR	0	1	0	0	0	0	1
MYBL2	SLX1B	0	1	0	0	0	0	1
MYBL2	SNAP23	0	1	0	0	0	0	1
MYBL2	MEF2D	0	1	0	0	0	0	1
MYBL2	HNRNPA1	1	1	0	0	0	0	2
MYBL2	QRICH1	0	1	0	0	0	0	1
MYBL2	FASN	0	1	0	0	0	0	1
MYBL2	BCDIN3D	0	1	0	0	0	0	1
MYBL2	SDC1	0	1	0	0	0	0	1
MYBL2	MAML3	0	1	0	0	0	0	1
MYBL2	APOF	0	1	0	0	0	0	1
MYBL2	TYW3	0	1	0	0	0	0	1
MYBL2	MFAP1	1	1	0	0	0	0	2
MYBL2	TMX2-CTNND1	0	1	0	0	0	0	1
MYBL2	PMEL	0	1	0	0	0	0	1
MYBL2	RAD51	0	1	0	0	0	0	1
MYBL2	ID3	0	1	0	0	0	0	1
MYBL2	C19ORF52	0	1	0	0	0	0	1
MYBL2	MIR210	0	1	0	0	0	0	1
MYBL2	TRAF3IP2-AS1	0	1	0	0	0	0	1
MYBL2	MYD88	0	1	0	0	0	0	1
MYBL2	TXNL1	0	1	0	0	0	0	1
MYBL2	ANXA7	0	1	0	0	0	0	1
MYBL2	XRCC6	0	1	0	0	0	0	1
MYBL2	SFI1	1	1	0	0	0	0	2
MYBL2	KLHL17	0	1	0	0	0	0	1
MYBL2	GK	0	1	0	0	0	0	1
MYBL2	TSPO2	0	1	0	0	0	0	1
MYBL2	PSMB5	0	1	0	0	0	0	1
MYBL2	ASGR2	0	1	0	0	0	0	1
MYBL2	RDX	0	1	0	0	0	0	1
MYBL2	VAX2	0	1	0	0	0	0	1
MYBL2	RBMS1	0	1	0	0	0	0	1
MYBL2	NRD1	1	1	0	0	0	0	2
MYBL2	KRT15	1	0	0	0	0	0	1
MYBL2	COG8	0	1	0	0	0	0	1
MYBL2	ZNF140	0	1	0	0	0	0	1
MYBL2	CROT	0	1	0	0	0	0	1
MYBL2	VMO1	0	1	0	0	0	0	1
MYBL2	RPS27L	0	1	0	0	0	0	1
MYBL2	CPLX2	0	1	0	0	0	0	1
MYBL2	NARFL	0	1	0	0	0	0	1
MYBL2	TUBA4B	0	1	0	0	0	0	1
MYBL2	HMGN2	0	1	0	0	0	0	1
MYBL2	JMJD7	0	1	0	0	0	0	1
MYBL2	TNFRSF12A	0	1	0	0	0	0	1
MYBL2	SNX29	0	1	0	0	0	0	1
MYBL2	SRSF11	1	1	0	0	0	0	2
MYBL2	SEC31B	0	1	0	0	0	0	1
MYBL2	LHX9	1	0	0	0	0	0	1
MYBL2	MEA1	0	1	0	0	0	0	1
MYBL2	CLHC1	0	1	0	0	0	0	1
MYBL2	HSPA2	0	1	0	0	0	0	1
MYBL2	ZNF367	0	1	0	0	0	0	1
MYBL2	LOC100288846	0	1	0	0	0	0	1
MYBL2	PCGF2	1	1	0	0	0	0	2
MYBL2	CXORF40B	0	1	0	0	0	0	1
MYBL2	MAP3K11	0	1	0	0	0	0	1
MYBL2	ALG10	0	1	0	0	0	0	1
MYBL2	RPRD1A	0	1	0	0	0	0	1
MYBL2	GSK3B	0	1	0	0	0	0	1
MYBL2	ATF6	1	1	0	0	0	0	2
MYBL2	CCM2	0	1	0	0	0	0	1
MYBL2	ZNF14	0	1	0	0	0	0	1
MYBL2	DBNL	1	1	0	0	0	0	2
MYBL2	MRPS34	0	1	0	0	0	0	1
MYBL2	APOO	0	1	0	0	0	0	1
MYBL2	WDR74	1	1	0	0	0	0	2
MYBL2	MIR1976	0	1	0	0	0	0	1
MYBL2	LHPP	0	1	0	0	0	0	1
MYBL2	PPP2R5C	0	1	0	0	0	0	1
MYBL2	METTL7A	0	1	0	0	0	0	1
MYBL2	ABHD11	0	1	0	0	0	0	1
MYBL2	BACE1	0	1	0	0	0	0	1
MYBL2	IQCB1	0	1	0	0	0	0	1
MYBL2	INPP5E	0	1	0	0	0	0	1
MYBL2	CMTM7	0	1	0	0	0	0	1
MYBL2	LSM7	0	1	0	0	0	0	1
MYBL2	ELOVL1	1	1	0	0	0	0	2
MYBL2	HIC2	0	1	0	0	0	0	1
MYBL2	ACAD8	0	1	0	0	0	0	1
MYBL2	ARHGAP12	1	1	0	0	0	0	2
MYBL2	CD2BP2	0	1	0	0	0	0	1
MYBL2	NR5A1	1	1	0	0	0	0	2
MYBL2	NACC1	0	1	0	0	0	0	1
MYBL2	HSPA1L	1	1	0	0	0	0	2
MYBL2	ZNF561	0	1	0	0	0	0	1
MYBL2	DHX57	0	1	0	0	0	0	1
MYBL2	PTP4A1	1	1	0	0	0	0	2
MYBL2	PWP2	0	1	0	0	0	0	1
MYBL2	RAB32	0	1	0	0	0	0	1
MYBL2	CYB5D1	0	1	0	0	0	0	1
MYBL2	PCYT2	0	1	0	0	0	0	1
MYBL2	TMX3	0	1	0	0	0	0	1
MYBL2	PCDHGA4	1	0	0	0	0	0	1
MYBL2	TRIM15	0	1	0	0	0	0	1
MYBL2	SLC16A3	0	1	0	0	0	0	1
MYBL2	MIR3650	0	1	0	0	0	0	1
MYBL2	TMEM5	0	1	0	0	0	0	1
MYBL2	SCARB2	0	1	0	0	0	0	1
MYBL2	SNX14	0	1	0	0	0	0	1
MYBL2	TFRC	0	1	0	0	0	0	1
MYBL2	WIPI2	0	1	0	0	0	0	1
MYBL2	GMPR2	0	1	0	0	0	0	1
MYBL2	ZMIZ2	1	1	0	0	0	0	2
MYBL2	HNMT	0	1	0	0	0	0	1
MYBL2	SNORD12B	0	1	0	0	0	0	1
MYBL2	BDH1	0	1	0	0	0	0	1
MYBL2	TEX9	0	1	0	0	0	0	1
MYBL2	RPIA	0	1	0	0	0	0	1
MYBL2	PDE3B	0	1	0	0	0	0	1
MYBL2	DARS2	1	1	0	0	0	0	2
MYBL2	NEURL2	0	1	0	0	0	0	1
MYBL2	IL7	0	1	0	0	0	0	1
MYBL2	ATXN3	0	1	0	0	0	0	1
MYBL2	ACTR8	0	1	0	0	0	0	1
MYBL2	TRAF4	1	1	0	0	0	0	2
MYBL2	TMF1	0	1	0	0	0	0	1
MYBL2	C1D	0	1	0	0	0	0	1
MYBL2	PIGW	0	1	0	0	0	0	1
MYBL2	ZNF629	0	1	0	0	0	0	1
MYBL2	C21ORF119	0	1	0	0	0	0	1
MYBL2	AGAP3	0	1	0	0	0	0	1
MYBL2	KCNAB2	0	1	0	0	0	0	1
MYBL2	MRPL35	0	1	0	0	0	0	1
MYBL2	MLEC	0	1	0	0	0	0	1
MYBL2	CUL1	0	1	0	0	0	0	1
MYBL2	KLHL23	0	1	0	0	0	0	1
MYBL2	DOLPP1	0	1	0	0	0	0	1
MYBL2	TEX264	0	1	0	0	0	0	1
MYBL2	CDC42SE1	0	1	0	0	0	0	1
MYBL2	ARHGAP4	0	1	0	0	0	0	1
MYBL2	LOC100507564	0	1	0	0	0	0	1
MYBL2	MON1B	0	1	0	0	0	0	1
MYBL2	OAT	0	1	0	0	0	0	1
MYBL2	ALG13	1	1	0	0	0	0	2
MYBL2	WDR24	0	1	0	0	0	0	1
MYBL2	TRMT61A	0	1	0	0	0	0	1
MYBL2	UCHL5	0	1	0	0	0	0	1
MYBL2	AK4	0	1	0	0	0	0	1
MYBL2	EIF5A	0	1	0	0	0	0	1
MYBL2	KIN	0	1	0	0	0	0	1
MYBL2	DCAF11	1	1	0	0	0	0	2
MYBL2	STPG1	0	1	0	0	0	0	1
MYBL2	SPIN4	0	1	0	0	0	0	1
MYBL2	MRPL48	0	1	0	0	0	0	1
MYBL2	CBX4	1	1	0	0	0	0	2
MYBL2	SCNM1	0	1	0	0	0	0	1
MYBL2	LSM2	1	0	0	0	0	0	1
MYBL2	RIPK2	0	1	0	0	0	0	1
MYBL2	RPL28	0	1	0	0	0	0	1
MYBL2	SRRT	1	1	0	0	0	0	2
MYBL2	OPN1SW	0	1	0	0	0	0	1
MYBL2	ZNF790	0	1	0	0	0	0	1
MYBL2	SMIM15	1	1	0	0	0	0	2
MYBL2	PIGL	0	1	0	0	0	0	1
MYBL2	PPP2CA	0	1	0	0	0	0	1
MYBL2	CBX3P2	0	1	0	0	0	0	1
MYBL2	THOC1	0	1	0	0	0	0	1
MYBL2	LMBR1	1	1	0	0	0	0	2
MYBL2	MAPT	0	1	0	0	0	0	1
MYBL2	2021-03-01	0	1	0	0	0	0	1
MYBL2	MANF	0	1	0	0	0	0	1
MYBL2	SLC39A4	0	1	0	0	0	0	1
MYBL2	INCENP	1	1	0	0	0	0	2
MYBL2	EFEMP2	0	1	0	0	0	0	1
MYBL2	SCAMP4	0	1	0	0	0	0	1
MYBL2	LIFR	1	0	0	0	0	0	1
MYBL2	PRICKLE4	0	1	0	0	0	0	1
MYBL2	CHST13	0	1	0	0	0	0	1
MYBL2	CCDC176	0	1	0	0	0	0	1
MYBL2	CDC14B	0	1	0	0	0	0	1
MYBL2	CD46	0	1	0	0	0	0	1
MYBL2	RBM14	0	1	0	0	0	0	1
MYBL2	VPS13D	0	1	0	0	0	0	1
MYBL2	GMNN	0	1	0	0	0	0	1
MYBL2	TAB3	0	1	0	0	0	0	1
MYBL2	LOC100129046	0	1	0	0	0	0	1
MYBL2	ETNPPL	0	1	0	0	0	0	1
MYBL2	ZNF714	0	1	0	0	0	0	1
MYBL2	EEFSEC	0	1	0	0	0	0	1
MYBL2	FAF1	0	1	0	0	0	0	1
MYBL2	CDK8	1	0	0	0	0	0	1
MYBL2	ZNF79	0	1	0	0	0	0	1
MYBL2	WDR19	0	1	0	0	0	0	1
MYBL2	CHN2	0	1	0	0	0	0	1
MYBL2	SLC2A4RG	0	1	0	0	0	0	1
MYBL2	SPATA5	0	1	0	0	0	0	1
MYBL2	PGAP3	0	1	0	0	0	0	1
MYBL2	C10orf76	1	0	0	0	0	0	1
MYBL2	KAT7	1	1	0	0	0	0	2
MYBL2	AKAP11	0	1	0	0	0	0	1
MYBL2	MRPL53	0	1	0	0	0	0	1
MYBL2	MSX1	1	1	0	0	0	0	2
MYBL2	SEH1L	1	1	0	0	0	0	2
MYBL2	SERPINB6	0	1	0	0	0	0	1
MYBL2	LOC93622	0	1	0	0	0	0	1
MYBL2	SERAC1	0	1	0	0	0	0	1
MYBL2	TAF4	0	1	0	0	0	0	1
MYBL2	SAP30	0	1	0	0	0	0	1
MYBL2	HELB	1	1	0	0	0	0	2
MYBL2	GPRC5B	0	1	0	0	0	0	1
MYBL2	DIS3L2	0	1	0	0	0	0	1
MYBL2	AP3M1	0	1	0	0	0	0	1
MYBL2	LINC00115	0	1	0	0	0	0	1
MYBL2	MIR3124	0	1	0	0	0	0	1
MYBL2	MIR152	0	1	0	0	0	0	1
MYBL2	CCDC151	0	1	0	0	0	0	1
MYBL2	SPAG5-AS1	0	1	0	0	0	0	1
MYBL2	TRMU	0	1	0	0	0	0	1
MYBL2	CDC23	1	1	0	0	0	0	2
MYBL2	MBD2	0	1	0	0	0	0	1
MYBL2	ZNF846	0	1	0	0	0	0	1
MYBL2	FBXO30	0	1	0	0	0	0	1
MYBL2	NYNRIN	0	1	0	0	0	0	1
MYBL2	MUTYH	0	1	0	0	0	0	1
MYBL2	SMU1	0	1	0	0	0	0	1
MYBL2	FAM151B	0	1	0	0	0	0	1
MYBL2	IPMK	0	1	0	0	0	0	1
MYBL2	ILF2	0	1	0	0	0	0	1
MYBL2	SLC2A1	0	1	0	0	0	0	1
MYBL2	TBX1	1	0	0	0	0	0	1
MYBL2	SKIDA1	1	1	0	0	0	0	2
MYBL2	LINC00475	0	1	0	0	0	0	1
MYBL2	SAT1	0	1	0	0	0	0	1
MYBL2	MIR1538	0	1	0	0	0	0	1
MYBL2	PLEKHA7	0	1	0	0	0	0	1
MYBL2	CSNK1A1	0	1	0	0	0	0	1
MYBL2	TRIM7	1	1	0	0	0	0	2
MYBL2	LMBRD1	0	1	0	0	0	0	1
MYBL2	LOC644961	0	1	0	0	0	0	1
MYBL2	HABP4	0	1	0	0	0	0	1
MYBL2	PPL	0	1	0	0	0	0	1
MYBL2	HAP1	0	1	0	0	0	0	1
MYBL2	ENY2	0	1	0	0	0	0	1
MYBL2	ZNF555	0	1	0	0	0	0	1
MYBL2	STAT1	0	1	0	0	0	0	1
MYBL2	EIF2AK1	1	1	0	0	0	0	2
MYBL2	SH2B3	0	1	0	0	0	0	1
MYBL2	B3GALT4	0	1	0	0	0	0	1
MYBL2	GTPBP3	1	1	0	0	0	0	2
MYBL2	CCS	0	1	0	0	0	0	1
MYBL2	UBA7	0	1	0	0	0	0	1
MYBL2	BCKDHB	0	1	0	0	0	0	1
MYBL2	ZYX	0	1	0	0	0	0	1
MYBL2	PANK2	1	1	0	0	0	0	2
MYBL2	GINS2	0	1	0	0	0	0	1
MYBL2	OSER1	0	1	0	0	0	0	1
MYBL2	COA7	0	1	0	0	0	0	1
MYBL2	LINC00111	0	1	0	0	0	0	1
MYBL2	PCGF6	0	1	0	0	0	0	1
MYBL2	CTBS	0	1	0	0	0	0	1
MYBL2	PAF1	0	1	0	0	0	0	1
MYBL2	CLUAP1	0	1	0	0	0	0	1
MYBL2	VRK3	0	1	0	0	0	0	1
MYBL2	TMEM50B	0	1	0	0	0	0	1
MYBL2	HSPA6	0	1	0	0	0	0	1
MYBL2	UBXN1	0	1	0	0	0	0	1
MYBL2	GATS	0	1	0	0	0	0	1
MYBL2	FAM104A	0	1	0	0	0	0	1
MYBL2	ADAM12	1	0	0	0	0	0	1
MYBL2	C19ORF57	0	1	0	0	0	0	1
MYBL2	CHMP2A	1	1	0	0	0	0	2
MYBL2	TM4SF5	0	1	0	0	0	0	1
MYBL2	SLC35A3	0	1	0	0	0	0	1
MYBL2	MAN1B1	1	1	0	0	0	0	2
MYBL2	TMEM69	1	1	0	0	0	0	2
MYBL2	SLC25A46	0	1	0	0	0	0	1
MYBL2	SNORD93	0	1	0	0	0	0	1
MYBL2	EMX2	1	0	0	0	0	0	1
MYBL2	AZGP1P1	0	1	0	0	0	0	1
MYBL2	ITSN1	0	1	0	0	0	0	1
MYBL2	EP400	0	1	0	0	0	0	1
MYBL2	TYMS	0	1	0	0	0	0	1
MYBL2	CCDC11	0	1	0	0	0	0	1
MYBL2	ARX	1	0	0	0	0	0	1
MYBL2	CHGB	0	1	0	0	0	0	1
MYBL2	COPE	0	1	0	0	0	0	1
MYBL2	MASP2	0	1	0	0	0	0	1
MYBL2	FLVCR2	0	1	0	0	0	0	1
MYBL2	ENGASE	0	1	0	0	0	0	1
MYBL2	DLX2	0	1	0	0	0	0	1
MYBL2	PEX14	0	1	0	0	0	0	1
MYBL2	BRWD1-IT2	0	1	0	0	0	0	1
MYBL2	FHIT	0	1	0	0	0	0	1
MYBL2	SERP1	0	1	0	0	0	0	1
MYBL2	SPATA20	0	1	0	0	0	0	1
MYBL2	ZADH2	0	1	0	0	0	0	1
MYBL2	XRCC2	0	1	0	0	0	0	1
MYBL2	WIBG	1	1	0	0	0	0	2
MYBL2	SMIM7	0	1	0	0	0	0	1
MYBL2	TMEM106A	0	1	0	0	0	0	1
MYBL2	GNL3	0	1	0	0	0	0	1
MYBL2	AGXT	0	1	0	0	0	0	1
MYBL2	ASF1A	0	1	0	0	0	0	1
MYBL2	WWTR1-AS1	0	1	0	0	0	0	1
MYBL2	EEF1B2	0	1	0	0	0	0	1
MYBL2	TMEM243	0	1	0	0	0	0	1
MYBL2	AP3B1	0	1	0	0	0	0	1
MYBL2	TOMM70A	0	1	0	0	0	0	1
MYBL2	SNORD4B	0	1	0	0	0	0	1
MYBL2	PPIH	0	1	0	0	0	0	1
MYBL2	NMT1	0	1	0	0	0	0	1
MYBL2	AMD1	0	1	0	0	0	0	1
MYBL2	PDXK	0	1	0	0	0	0	1
MYBL2	TUBB2B	1	0	0	0	0	0	1
MYBL2	EZR	0	1	0	0	0	0	1
MYBL2	MLXIPL	0	1	0	0	0	0	1
MYBL2	PHF11	0	1	0	0	0	0	1
MYBL2	RRP12	0	1	0	0	0	0	1
MYBL2	SNORA84	0	1	0	0	0	0	1
MYBL2	TRAIP	0	1	0	0	0	0	1
MYBL2	CYLD	0	1	0	0	0	0	1
MYBL2	ERN2	1	0	0	0	0	0	1
MYBL2	DCK	0	1	0	0	0	0	1
MYBL2	TTC17	0	1	0	0	0	0	1
MYBL2	MIR16-2	1	0	0	0	0	0	1
MYBL2	TMTC2	0	1	0	0	0	0	1
MYBL2	AMN	0	1	0	0	0	0	1
MYBL2	ANKHD1-EIF4EBP3	0	1	0	0	0	0	1
MYBL2	ORMDL1	0	1	0	0	0	0	1
MYBL2	CES1	0	1	0	0	0	0	1
MYBL2	BOLA3	0	1	0	0	0	0	1
MYBL2	LDHA	0	1	0	0	0	0	1
MYBL2	SYVN1	1	1	0	0	0	0	2
MYBL2	NOP14	0	1	0	0	0	0	1
MYBL2	DEDD	0	1	0	0	0	0	1
MYBL2	SAP18	0	1	0	0	0	0	1
MYBL2	SNTB2	1	1	0	0	0	0	2
MYBL2	PES1	1	0	0	0	0	0	1
MYBL2	ZNF503	0	1	0	0	0	0	1
MYBL2	BBIP1	0	1	0	0	0	0	1
MYBL2	FAM134A	0	1	0	0	0	0	1
MYBL2	B3GNT3	0	1	0	0	0	0	1
MYBL2	TMEM181	0	1	0	0	0	0	1
MYBL2	KHNYN	0	1	0	0	0	0	1
MYBL2	SLA2	0	1	0	0	0	0	1
[truncated: 34,682 more rows]

## Sheet: pancreatic cancer
TF	Gene	CHEA	ENCODE	JASPAR	MotifMap	TRANSFAC	TRRUST	Sum
FOXQ1	EGR2	0	0	0	0	1	0	1
FOXQ1	BRIP1	0	0	0	0	1	0	1
FOXQ1	MSL3	0	0	0	0	1	0	1
FOXQ1	GTF2A1	0	0	0	0	1	0	1
FOXQ1	EIF4EBP2	0	0	0	0	1	0	1
FOXQ1	HOXA11	0	0	0	0	1	0	1
FOXQ1	PPP2R2B	0	0	0	0	1	0	1
FOXQ1	PURA	0	0	0	0	1	0	1
FOXQ1	WHSC1L1	0	0	0	0	1	0	1
FOXQ1	GOLGA1	0	0	0	0	1	0	1
FOXQ1	GPX1	0	0	0	0	1	0	1
FOXQ1	RBFOX1	0	0	0	0	1	0	1
FOXQ1	C5ORF64	0	0	0	0	1	0	1
FOXQ1	SUMO1	0	0	0	0	1	0	1
FOXQ1	DNAJB12	0	0	0	0	1	0	1
FOXQ1	AP1G2	0	0	0	0	1	0	1
FOXQ1	ARL4C	0	0	0	0	1	0	1
FOXQ1	ING3	0	0	0	0	1	0	1
FOXQ1	FOXD3	0	0	0	0	1	0	1
FOXQ1	LINC00474	0	0	0	0	1	0	1
FOXQ1	NEO1	0	0	0	0	1	0	1
FOXQ1	ELAVL2	0	0	0	0	1	0	1
FOXQ1	MRPS18B	0	0	0	0	1	0	1
FOXQ1	PHF8	0	0	0	0	1	0	1
FOXQ1	C7ORF33	0	0	0	0	1	0	1
FOXQ1	ODF3L1	0	0	0	0	1	0	1
FOXQ1	IRS4	0	0	0	0	1	0	1
FOXQ1	ZFYVE1	0	0	0	0	1	0	1
FOXQ1	CCDC117	0	0	0	0	1	0	1
FOXQ1	SCN4B	0	0	0	0	1	0	1
FOXQ1	EFNA5	0	0	0	0	1	0	1
FOXQ1	NLGN3	0	0	0	0	1	0	1
FOXQ1	BRMS1L	0	0	0	0	1	0	1
FOXQ1	TAF10	0	0	0	0	1	0	1
FOXQ1	HOXC6	0	0	0	0	1	0	1
FOXQ1	CYP26A1	0	0	0	0	1	0	1
FOXQ1	OPA3	0	0	0	0	1	0	1
FOXQ1	ASB7	0	0	0	0	1	0	1
FOXQ1	PFDN6	0	0	0	0	1	0	1
FOXQ1	LMO4	0	0	0	0	1	0	1
FOXQ1	ETV5	0	0	0	0	1	0	1
FOXQ1	PCDH7	0	0	0	0	1	0	1
FOXQ1	HR	0	0	0	0	1	0	1
FOXQ1	PRRC2C	0	0	0	0	1	0	1
FOXQ1	KCNIP4	0	0	0	0	1	0	1
FOXQ1	IBSP	0	0	0	0	1	0	1
FOXQ1	NEDD4	0	0	0	0	1	0	1
FOXQ1	TUG1	0	0	0	0	1	0	1
FOXQ1	SMAD1	0	0	0	0	1	0	1
FOXQ1	GRIK3	0	0	0	0	1	0	1
FOXQ1	SATB2	0	0	0	0	1	0	1
FOXQ1	ARHGEF17	0	0	0	0	1	0	1
FOXQ1	SEMA6D	0	0	0	0	1	0	1
FOXQ1	CLN5	0	0	0	0	1	0	1
FOXQ1	WNT2	0	0	0	0	1	0	1
FOXQ1	TOB1	0	0	0	0	1	0	1
FOXQ1	POU3F4	0	0	0	0	1	0	1
FOXQ1	ARHGEF2	0	0	0	0	1	0	1
FOXQ1	GRB7	0	0	0	0	1	0	1
FOXQ1	SLU7	0	0	0	0	1	0	1
FOXQ1	C14ORF166	0	0	0	0	1	0	1
FOXQ1	FOXP2	0	0	0	0	1	0	1
FOXQ1	DTNA	0	0	0	0	1	0	1
FOXQ1	PPP1R10	0	0	0	0	1	0	1
FOXQ1	LINC00173	0	0	0	0	1	0	1
FOXQ1	PRDM1	0	0	0	0	1	0	1
FOXQ1	LCP2	0	0	0	0	1	0	1
FOXQ1	EMX2	0	0	0	0	1	0	1
FOXQ1	CREB5	0	0	0	0	1	0	1
FOXQ1	SLC6A14	0	0	0	0	1	0	1
FOXQ1	UBE2H	0	0	0	0	1	0	1
FOXQ1	PITX2	0	0	0	0	1	0	1
FOXQ1	DMD	0	0	0	0	1	0	1
FOXQ1	ASPA	0	0	0	0	1	0	1
FOXQ1	SLC39A8	0	0	0	0	1	0	1
FOXQ1	LAMC1	0	0	0	0	1	0	1
FOXQ1	KCNQ5	0	0	0	0	1	0	1
FOXQ1	VIT	0	0	0	0	1	0	1
FOXQ1	FAM81B	0	0	0	0	1	0	1
FOXQ1	TSPYL2	0	0	0	0	1	0	1
FOXQ1	CNBP	0	0	0	0	1	0	1
FOXQ1	NRP1	0	0	0	0	1	0	1
FOXQ1	RFTN2	0	0	0	0	1	0	1
FOXQ1	SLC38A2	0	0	0	0	1	0	1
FOXQ1	NIN	0	0	0	0	1	0	1
FOXQ1	HSD11B1	0	0	0	0	1	0	1
FOXQ1	OMD	0	0	0	0	1	0	1
FOXQ1	CITED2	0	0	0	0	1	0	1
FOXQ1	ZBTB18	0	0	0	0	1	0	1
FOXQ1	HESX1	0	0	0	0	1	0	1
FOXQ1	PHEX	0	0	0	0	1	0	1
FOXQ1	SLC10A7	0	0	0	0	1	0	1
FOXQ1	CASK	0	0	0	0	1	0	1
FOXQ1	ATP2A2	0	0	0	0	1	0	1
FOXQ1	PRR34	0	0	0	0	1	0	1
FOXQ1	ANKRD28	0	0	0	0	1	0	1
FOXQ1	FST	0	0	0	0	1	0	1
FOXQ1	BDH1	0	0	0	0	1	0	1
FOXQ1	SNCAIP	0	0	0	0	1	0	1
FOXQ1	BCL11B	0	0	0	0	1	0	1
FOXQ1	PPP1CB	0	0	0	0	1	0	1
FOXQ1	CLIP2	0	0	0	0	1	0	1
FOXQ1	GRIK2	0	0	0	0	1	0	1
FOXQ1	WDR46	0	0	0	0	1	0	1
FOXQ1	NTN1	0	0	0	0	1	0	1
FOXQ1	IP6K2	0	0	0	0	1	0	1
FOXQ1	KLF12	0	0	0	0	1	0	1
FOXQ1	C1QTNF6	0	0	0	0	1	0	1
FOXQ1	STAG2	0	0	0	0	1	0	1
FOXQ1	ENPEP	0	0	0	0	1	0	1
FOXQ1	DNAJC5B	0	0	0	0	1	0	1
FOXQ1	CPNE1	0	0	0	0	1	0	1
FOXQ1	TMEM229B	0	0	0	0	1	0	1
FOXQ1	ERRFI1	0	0	0	0	1	0	1
FOXQ1	BUB3	0	0	0	0	1	0	1
FOXQ1	DPYSL2	0	0	0	0	1	0	1
FOXQ1	CAPN3	0	0	0	0	1	0	1
FOXQ1	TMEM47	0	0	0	0	1	0	1
FOXQ1	C1QTNF3	0	0	0	0	1	0	1
FOXQ1	MORC1	0	0	0	0	1	0	1
FOXQ1	TLK1	0	0	0	0	1	0	1
FOXQ1	AMDHD2	0	0	0	0	1	0	1
FOXQ1	ICK	0	0	0	0	1	0	1
FOXQ1	KRTAP5-5	0	0	0	0	1	0	1
FOXQ1	SCG3	0	0	0	0	1	0	1
FOXQ1	LINS	0	0	0	0	1	0	1
FOXQ1	DUSP1	0	0	0	0	1	0	1
FOXQ1	DOCK1	0	0	0	0	1	0	1
FOXQ1	HOXB4	0	0	0	0	1	0	1
FOXQ1	HOXB8	0	0	0	0	1	0	1
FOXQ1	NPM3	0	0	0	0	1	0	1
FOXQ1	CSNK1G3	0	0	0	0	1	0	1
FOXQ1	VEGFA	0	0	0	0	0	1	1
FOXQ1	SSBP3	0	0	0	0	1	0	1
FOXQ1	PPP2R3A	0	0	0	0	1	0	1
FOXQ1	LHX9	0	0	0	0	1	0	1
FOXQ1	WBP2NL	0	0	0	0	1	0	1
FOXQ1	NCAM1	0	0	0	0	1	0	1
FOXQ1	MCC	0	0	0	0	1	0	1
FOXQ1	SOX2	0	0	0	0	1	0	1
FOXQ1	OTX1	0	0	0	0	1	0	1
FOXQ1	RABL6	0	0	0	0	1	0	1
FOXQ1	TIMM8A	0	0	0	0	1	0	1
FOXQ1	RAD21	0	0	0	0	1	0	1
FOXQ1	EZH1	0	0	0	0	1	0	1
FOXQ1	MAPK10	0	0	0	0	1	0	1
FOXQ1	LAG3	0	0	0	0	1	0	1
FOXQ1	TMEM147	0	0	0	0	1	0	1
FOXQ1	ATOH1	0	0	0	0	1	0	1
FOXQ1	ARFGEF1	0	0	0	0	1	0	1
FOXQ1	BCL11A	0	0	0	0	1	1	2
FOXQ1	SECISBP2	0	0	0	0	1	0	1
FOXQ1	MST1	0	0	0	0	1	0	1
FOXQ1	HHEX	0	0	0	0	1	0	1
FOXQ1	RAB9A	0	0	0	0	1	0	1
FOXQ1	RNF17	0	0	0	0	1	0	1
FOXQ1	RUNX1T1	0	0	0	0	1	0	1
FOXQ1	PMCH	0	0	0	0	1	0	1
FOXQ1	MAPK3	0	0	0	0	1	0	1
FOXQ1	RASSF2	0	0	0	0	1	0	1
FOXQ1	ESM1	0	0	0	0	1	0	1
FOXQ1	KRTAP17-1	0	0	0	0	1	0	1
FOXQ1	MSMB	0	0	0	0	1	0	1
FOXQ1	PPM1D	0	0	0	0	1	0	1
FOXQ1	SHANK2	0	0	0	0	1	0	1
FOXQ1	NFIB	0	0	0	0	1	0	1
FOXQ1	PRKAG1	0	0	0	0	1	0	1
FOXQ1	ISG20	0	0	0	0	1	0	1
FOXQ1	TSHZ2	0	0	0	0	1	0	1
FOXQ1	TRERF1	0	0	0	0	1	0	1
FOXQ1	VCPKMT	0	0	0	0	1	0	1
FOXQ1	TMEM187	0	0	0	0	1	0	1
FOXQ1	HTR1B	0	0	0	0	1	0	1
FOXQ1	FGF9	0	0	0	0	1	0	1
FOXQ1	FSTL1	0	0	0	0	1	0	1
FOXQ1	TACSTD2	0	0	0	0	1	0	1
FOXQ1	PIM1	0	0	0	0	1	0	1
FOXQ1	CRH	0	0	0	0	1	0	1
FOXQ1	VAX1	0	0	0	0	1	0	1
FOXQ1	ATXN7L2	0	0	0	0	1	0	1
FOXQ1	RPS6KB1	0	0	0	0	1	0	1
FOXQ1	SALL3	0	0	0	0	1	0	1
FOXQ1	RSPO2	0	0	0	0	0	1	1
FOXQ1	PHF21A	0	0	0	0	1	0	1
FOXQ1	INHBA	0	0	0	0	1	0	1
FOXQ1	OTX2	0	0	0	0	1	0	1
FOXQ1	SOX14	0	0	0	0	1	0	1
FOXQ1	CACNA1D	0	0	0	0	1	0	1
FOXQ1	CHD1	0	0	0	0	1	0	1
FOXQ1	HOXA10	0	0	0	0	1	0	1
FOXQ1	TRIM8	0	0	0	0	1	0	1
FOXQ1	SLITRK6	0	0	0	0	1	0	1
FOXQ1	ZBTB37	0	0	0	0	1	0	1
FOXQ1	ELF1	0	0	0	0	1	0	1
FOXQ1	IMPDH2	0	0	0	0	1	0	1
FOXQ1	PROX1	0	0	0	0	1	0	1
FOXQ1	WNT3A	0	0	0	0	0	1	1
FOXQ1	CDH1	0	0	0	0	0	1	1
FOXQ1	RGAG1	0	0	0	0	1	0	1
FOXQ1	FEZF2	0	0	0	0	1	0	1
FOXQ1	CD2BP2	0	0	0	0	1	0	1
FOXQ1	TWIST1	0	0	0	0	0	1	1
FOXQ1	LGI1	0	0	0	0	1	0	1
FOXQ1	NTF3	0	0	0	0	1	0	1
FOXQ1	NEUROD4	0	0	0	0	1	0	1
FOXQ1	ARRDC1-AS1	0	0	0	0	1	0	1
FOXQ1	NIPBL	0	0	0	0	1	0	1
FOXQ1	DOCK3	0	0	0	0	1	0	1
FOXQ1	EFEMP1	0	0	0	0	1	0	1
FOXQ1	SUMO4	0	0	0	0	1	0	1
FOXQ1	ZADH2	0	0	0	0	1	0	1
FOXQ1	CLDN8	0	0	0	0	1	0	1
FOXQ1	NCDN	0	0	0	0	1	0	1
FOXQ1	SBF2	0	0	0	0	1	0	1
FOXQ1	CYP26B1	0	0	0	0	1	0	1
FOXQ1	SLC16A6	0	0	0	0	1	0	1
FOXQ1	TBX4	0	0	0	0	1	0	1
FOXQ1	FAM179A	0	0	0	0	1	0	1
FOXQ1	RREB1	0	0	0	0	1	0	1
FOXQ1	HHIP	0	0	0	0	1	0	1
FOXQ1	MYL1	0	0	0	0	1	0	1
FOXQ1	SERTAD4	0	0	0	0	1	0	1
FOXQ1	TMCC1	0	0	0	0	1	0	1
FOXQ1	ATP1B4	0	0	0	0	1	0	1
FOXQ1	HMCN1	0	0	0	0	1	0	1
FOXQ1	ANGPTL1	0	0	0	0	1	0	1
FOXQ1	FCHSD2	0	0	0	0	1	0	1
FOXQ1	PIK3C2A	0	0	0	0	1	0	1
FOXQ1	TAF8	0	0	0	0	1	0	1
FOXQ1	HOXC4	0	0	0	0	1	0	1
FOXQ1	CSRNP3	0	0	0	0	1	0	1
FOXQ1	OTP	0	0	0	0	1	0	1
FOXQ1	FOXB1	0	0	0	0	1	0	1
FOXQ1	TAF5L	0	0	0	0	1	0	1
FOXQ1	ITGB3BP	0	0	0	0	1	0	1
FOXQ1	SLC12A5	0	0	0	0	1	0	1
FOXQ1	POU2AF1	0	0	0	0	1	0	1
FOXQ1	SLIT3	0	0	0	0	1	0	1
FOXQ1	PDZRN4	0	0	0	0	1	0	1
FOXQ1	KCTD12	0	0	0	0	1	0	1
